# Supplementary material for: The Fusarium graminearum Genome Reveals More Secondary Metabolite Gene Clusters and Hints of Horizontal Gene Transfer
Source: PLoS One. 2014 Oct 15;9(10):e110311. doi: 10.1371/journal.pone.0110311 (PMC4198257; doi:10.1371/journal.pone.0110311)
Supplement: Table S1 — Secondary metabolite genes. Predicted signature enzymes, tailoring enzymes, transcription factors and transporters used for prediction of secondary metabolism gene clusters. (Table of signature enzymes contains references to enzyme nomenclature applied in Wiemann et al. 2013 suppl. table 4). (XLSX) [file pone.0110311.s001.xlsx]

## Sheet: Signature Enzymes
Gene_Code	Enzyme_No (Wiemann et al., 2013)	Predicted_Cluster	Metabolite	Gene_Description	Found_Interpro_ID	Interpro_Description
FGSG_07798	PKS 10	C42	FusarinC	probable polyketide synthase	IPR000873; IPR001242; IPR009081; IPR010071; IPR013968; IPR020801; IPR020806; IPR020807; IPR020841; IPR020842	Beta-ketoacyl synthase; AMP-dependent synthetase/ligase; Acyl transferase domain; Condensation domain; Phosphopantetheine attachment site; Phosphopantetheine-binding; Acyl carrier protein-like; Amino acid adenylation; Male sterility, NAD-binding; Methyltransferase type 12; Polyketide synthase, KR; Beta-ketoacyl synthase, N-terminal; Beta-ketoacyl synthase, C-terminal; Acyl transferase; Acyl trans…
FGSG_02315	NRPS 4			related to non-ribosomal peptide synthetase	IPR000873; IPR001242; IPR009081; IPR010071; IPR020806	AMP-dependent synthetase/ligase; Condensation domain; Phosphopantetheine attachment site; Phosphopantetheine-binding; Acyl carrier protein-like; Amino acid adenylation; Polyketide synthase, phosphopantetheine-binding; AMP-binding, conserved site; unintegrated
FGSG_02394	NRPS 15	C15		related to AM-toxin synthetase (AMT)	IPR000873; IPR001242; IPR009081; IPR010071; IPR020806	AMP-dependent synthetase/ligase; Condensation domain; Phosphopantetheine-binding; Acyl carrier protein-like; Amino acid adenylation; Thioester reductase; Male sterility, NAD-binding; NAD(P)-binding domain; Polyketide synthase, phosphopantetheine-binding; AMP-binding, conserved site; unintegrated
FGSG_03747	NRPS 6	C21	Triacetylfusarinin	related to AM-toxin synthetase (AMT)	IPR000873; IPR001242; IPR009081; IPR010071; IPR020806	AMP-dependent synthetase/ligase; Condensation domain; Phosphopantetheine attachment site; Phosphopantetheine-binding; Acyl carrier protein-like; Amino acid adenylation; Polyketide synthase, phosphopantetheine-binding; AMP-binding, conserved site; unintegrated
FGSG_05372	NRPS 2	C33	Ferricrocin	non-ribosomal peptide synthetase	IPR000873; IPR001242; IPR009081; IPR010071; IPR020806	AMP-dependent synthetase/ligase; Condensation domain; Phosphopantetheine attachment site; Phosphopantetheine-binding; Acyl carrier protein-like; Amino acid adenylation; Polyketide synthase, phosphopantetheine-binding; AMP-binding, conserved site; unintegrated
FGSG_08209	NRPS 7	C47		non-ribosomal peptide synthetase	IPR000873; IPR001242; IPR009081; IPR010071; IPR020806	AMP-dependent synthetase/ligase; Condensation domain; Phosphopantetheine attachment site; Phosphopantetheine-binding; Acyl carrier protein-like; Amino acid adenylation; Polyketide synthase, phosphopantetheine-binding; AMP-binding, conserved site; unintegrated
FGSG_11395	NRPS 14	C66		related to AM-toxin synthetase (AMT)	IPR000873; IPR001242; IPR009081; IPR010071	AMP-dependent synthetase/ligase; Condensation domain; Phosphopantetheine attachment site; Phosphopantetheine-binding; Acyl carrier protein-like; Amino acid adenylation; AMP-binding, conserved site; unintegrated
FGSG_15673	NRPS 8	C02		non-ribosomal peptide synthetase	IPR000873; IPR001242; IPR009081; IPR010071; IPR020806	AMP-dependent synthetase/ligase; Condensation domain; Phosphopantetheine attachment site; Phosphopantetheine-binding; Acyl carrier protein-like; Amino acid adenylation; Polyketide synthase, phosphopantetheine-binding; AMP-binding, conserved site; unintegrated
FGSG_15676	NRPS 19	C06		NPS19 AM-toxin synthetase (AMT)	IPR000873; IPR001242; IPR009081; IPR010071; IPR020806	AMP-dependent synthetase/ligase; Condensation domain; Phosphopantetheine attachment site; Phosphopantetheine-binding; Acyl carrier protein-like; Amino acid adenylation; Methyltransferase type 11; Polyketide synthase, phosphopantetheine-binding; AMP-binding, conserved site; unintegrated
FGSG_17386	NRPS 18	C61		related to non-ribosomal peptide synthetase	IPR000873; IPR001242; IPR009081; IPR010071; IPR020806	AMP-dependent synthetase/ligase; Condensation domain; Phosphopantetheine attachment site; Phosphopantetheine-binding; Acyl carrier protein-like; Amino acid adenylation; Polyketide synthase, phosphopantetheine-binding; AMP-binding, conserved site; unintegrated
FGSG_17487	NRPS 5	C64		related to non-ribosomal peptide synthetase	IPR000873; IPR001242; IPR009081; IPR010071; IPR020806	AMP-dependent synthetase/ligase; Condensation domain; Phosphopantetheine attachment site; Phosphopantetheine-binding; Acyl carrier protein-like; Amino acid adenylation; Male sterility, NAD-binding; NAD(P)-binding domain; Polyketide synthase, phosphopantetheine-binding; AMP-binding, conserved site; unintegrated
FGSG_10523	NRPS 3			non-ribosomal peptide synthetase	IPR000873; IPR001242; IPR009081	AMP-dependent synthetase/ligase; Condensation domain; Acyl carrier protein-like; unintegrated
FGSG_11026	NRPS 1	C63	Malonichrome	non-ribosomal peptide synthetase	IPR000873; IPR001242; IPR009081	AMP-dependent synthetase/ligase; Condensation domain; Phosphopantetheine attachment site; Phosphopantetheine-binding; Acyl carrier protein-like; AMP-binding, conserved site; Nucleoside diphosphate kinase, active site; unintegrated
FGSG_15872	NRPS 16	C06		hypothetical protein	IPR000873; IPR009081; IPR010071	Aminotransferase, class V/Cysteine desulfurase; AMP-dependent synthetase/ligase; Phosphopantetheine-binding; Acyl carrier protein-like; Amino acid adenylation; Thioester reductase; Male sterility, NAD-binding; Pyridoxal phosphate-dependent transferase, major region, subdomain 1; Pyridoxal phosphate-dependent transferase, major region, subdomain 2; Pyridoxal phosphate-dependent transferase, major …
FGSG_16594		C35		probable alpha-aminoadipate reductase large subunit	IPR000873; IPR009081; IPR010071	AMP-dependent synthetase/ligase; Phosphopantetheine-binding; Acyl carrier protein-like; Amino acid adenylation; Thioester reductase; Male sterility, NAD-binding; L-aminoadipate-semialdehyde dehydrogenase, large subunit; NAD(P)-binding domain; AMP-binding, conserved site; unintegrated
FGSG_13153	NRPS 13			related to non-ribosomal peptide synthetase	IPR000873; IPR010071	AMP-dependent synthetase/ligase; Amino acid adenylation; AMP-binding, conserved site; unintegrated
FGSG_17057		C46		hypothetical protein	IPR000873; IPR001242	AMP-dependent synthetase/ligase; Condensation domain; AMP-binding, conserved site; unintegrated
FGSG_02251		C11		related to nonribosomal peptide synthetase MxcG (component of the myxochelin iron transport regul	IPR000873; IPR009081	AMP-dependent synthetase/ligase; Acyl carrier protein-like; Male sterility, NAD-binding; NAD(P)-binding domain; AMP-binding, conserved site; unintegrated
FGSG_03257		C27		related to nonribosomal peptide synthetase MxcG	IPR000873; IPR009081; IPR020806	AMP-dependent synthetase/ligase; Phosphopantetheine-binding; Acyl carrier protein-like; Male sterility, NAD-binding; NAD(P)-binding domain; Polyketide synthase, phosphopantetheine-binding; unintegrated
FGSG_06462		C37		related to coenzyme a synthetase	IPR000873; IPR009081; IPR020806	AMP-dependent synthetase/ligase; Bacterial transferase hexapeptide repeat; Phosphopantetheine-binding; Acyl carrier protein-like; Trimeric LpxA-like; Polyketide synthase, phosphopantetheine-binding; unintegrated
FGSG_06507	NRPS 10	C38		related to alpha-aminoadipate reductase large subunit	IPR000873; IPR009081; IPR020842	AMP-dependent synthetase/ligase; Short-chain dehydrogenase/reductase SDR; Glucose/ribitol dehydrogenase; Phosphopantetheine attachment site; Phosphopantetheine-binding; Acyl carrier protein-like; Thioester reductase; Male sterility, NAD-binding; NAD(P)-binding domain; Polyketide synthase/Fatty acid synthase, KR; AMP-binding, conserved site; unintegrated
FGSG_08184		C48		related to nonribosomal peptide synthetase MxcG (component of the myxochelin iron transport regul	IPR000873; IPR009081	AMP-dependent synthetase/ligase; Transferase; Acyl carrier protein-like; AMP-binding, conserved site; Chloramphenicol acetyltransferase-like domain; unintegrated
FGSG_10459		C60	Fusarielin	related to nonribosomal peptide synthetase MxcG (component of the myxochelin iron transport regul	IPR000873; IPR009081; IPR020806	AMP-dependent synthetase/ligase; Phosphopantetheine-binding; Acyl carrier protein-like; Male sterility, NAD-binding; NAD(P)-binding domain; Polyketide synthase, phosphopantetheine-binding; unintegrated
FGSG_10617		C62		related to nonribosomal peptide synthetase MxcG (component of the myxochelin iron transport regul	IPR000873; IPR009081	AMP-dependent synthetase/ligase; Phosphopantetheine-binding; Acyl carrier protein-like; Male sterility, NAD-binding; NAD(P)-binding domain; AMP-binding, conserved site; unintegrated
FGSG_10990	NRPS 9	C64		related to AM-toxin synthetase (AMT)	IPR000873; IPR009081; IPR020806	AMP-dependent synthetase/ligase; Phosphopantetheine attachment site; Phosphopantetheine-binding; Acyl carrier protein-like; Polyketide synthase, phosphopantetheine-binding; unintegrated
FGSG_16213		C22		hypothetical protein	IPR000873; IPR009081; IPR020806	AMP-dependent synthetase/ligase; Transferase; Phosphopantetheine attachment site; Phosphopantetheine-binding; Acyl carrier protein-like; Polyketide synthase, phosphopantetheine-binding; AMP-binding, conserved site; Chloramphenicol acetyltransferase-like domain; unintegrated
FGSG_00287				related to malonyl CoA synthetase	IPR000873	AMP-dependent synthetase/ligase; unintegrated
FGSG_00330				probable acetyl-CoA synthetase	IPR000873	AMP-dependent synthetase/ligase; Acetate-CoA ligase; AMP-binding, conserved site; Acyl-CoA synthase, domain of unknown function DUF3448; unintegrated
FGSG_01419				related to long-chain-fatty-acid CoA ligase FAA2	IPR000873	AMP-dependent synthetase/ligase; AMP-binding, conserved site; unintegrated
FGSG_01743		C07		probable acetyl-CoA synthetase	IPR000873	AMP-dependent synthetase/ligase; Acetate-CoA ligase; AMP-binding, conserved site; Acyl-CoA synthase, domain of unknown function DUF3448; unintegrated
FGSG_02873		C29		probable phenylacetyl-CoA ligase	IPR000873	AMP-dependent synthetase/ligase; AMP-binding, conserved site; unintegrated
FGSG_02938				conserved hypothetical protein	IPR000873	AMP-dependent synthetase/ligase; unintegrated
FGSG_03245	NRPS 11			non-ribosomal peptide synthetase	IPR000873	AMP-dependent synthetase/ligase; unintegrated
FGSG_03363				related to long-chain-fatty-acid--CoA ligase	IPR000873	AMP-dependent synthetase/ligase; unintegrated
FGSG_03589				related to 4-coumarate--CoA ligase	IPR000873	AMP-dependent synthetase/ligase; AMP-binding, conserved site; unintegrated
FGSG_04103				related to acetoacetyl-CoA synthetase	IPR000873	AMP-dependent synthetase/ligase; Acetoacetyl-CoA synthase; AMP-binding, conserved site; unintegrated
FGSG_04333		C17		related to long-chain-fatty-acid-CoA ligase	IPR000873	AMP-dependent synthetase/ligase; AMP-binding, conserved site; unintegrated
FGSG_05761				probable phenylacetyl-CoA ligase	IPR000873	AMP-dependent synthetase/ligase; AMP-binding, conserved site; unintegrated
FGSG_06090				related to acetoacetyl-CoA synthetase	IPR000873	AMP-dependent synthetase/ligase; Acetoacetyl-CoA synthase; AMP-binding, conserved site; unintegrated
FGSG_06631				acyl CoA ligase-like protein	IPR000873	AMP-dependent synthetase/ligase; unintegrated
FGSG_06805				conserved hypothetical protein	IPR000873	AMP-dependent synthetase/ligase; unintegrated
FGSG_07539				related to FAT1 - very long-chain fatty acyl-CoA synthetase	IPR000873	AMP-dependent synthetase/ligase; AMP-binding, conserved site; unintegrated
FGSG_07659				related to malonyl CoA synthetase	IPR000873	AMP-dependent synthetase/ligase; unintegrated
FGSG_07833				related to 4-coumarate--CoA ligase	IPR000873	AMP-dependent synthetase/ligase; AMP-binding, conserved site; unintegrated
FGSG_08543				related to long-chain-fatty-acid--CoA ligase	IPR000873	AMP-dependent synthetase/ligase; AMP-binding, conserved site; unintegrated
FGSG_09424				related to long-chain fatty-acid-CoA ligase	IPR000873	AMP-dependent synthetase/ligase; AMP-binding, conserved site; unintegrated
FGSG_10126				related to acetyl coenzyme A synthetase	IPR000873	AMP-dependent synthetase/ligase; AMP-binding, conserved site; Acyl-CoA synthase, domain of unknown function DUF3448; unintegrated
FGSG_10230				related to 4-coumarate--CoA ligase	IPR000873	AMP-dependent synthetase/ligase; AMP-binding, conserved site; unintegrated
FGSG_10362				probable long-chain-fatty-acid CoA ligase	IPR000873	AMP-dependent synthetase/ligase; AMP-binding, conserved site; unintegrated
FGSG_10702	NRPS 17			AM-toxin synthetase (AMT)	IPR000873	AMP-dependent synthetase/ligase; AMP-binding, conserved site; unintegrated
FGSG_11319				related to non-ribosomal peptide synthetase	IPR000873	AMP-dependent synthetase/ligase; unintegrated
FGSG_12922		C37		related to malonyl CoA synthetase	IPR000873	AMP-dependent synthetase/ligase; AMP-binding, conserved site; unintegrated
FGSG_13860				related to phenylacetyl-CoA ligase	IPR000873	AMP-dependent synthetase/ligase; AMP-binding, conserved site; unintegrated
FGSG_13879				probable tyrocidine synthetase	IPR001242; IPR013968	Condensation domain; Polyketide synthase, KR; NAD(P)-binding domain; unintegrated
FGSG_15967				hypothetical protein	IPR000873	AMP-dependent synthetase/ligase; AMP-binding, conserved site; unintegrated
FGSG_16802				related to AMP-binding protein	IPR000873	AMP-dependent synthetase/ligase; AMP-binding, conserved site; unintegrated
FGSG_16957				probable phenylacetyl-CoA ligase	IPR000873	AMP-dependent synthetase/ligase; AMP-binding, conserved site; unintegrated
FGSG_17210				hypothetical protein	IPR000873	AMP-dependent synthetase/ligase; unintegrated
FGSG_17574	NRPS 12			non-ribosomal peptide synthetase	IPR000873	AMP-dependent synthetase/ligase; AMP-binding, conserved site; unintegrated
FGSG_01790	PKS 25	C08		polyketide synthase	IPR009081; IPR013968; IPR020801; IPR020806; IPR020807; IPR020841; IPR020842; IPR020843	Beta-ketoacyl synthase; Acyl transferase domain; Phosphopantetheine-binding; Acyl carrier protein-like; GroES-like; Alcohol dehydrogenase, C-terminal; Alcohol dehydrogenase GroES-like; Methyltransferase type 12; Polyketide synthase, KR; Beta-ketoacyl synthase, N-terminal; Beta-ketoacyl synthase, C-terminal; Acyl transferase; Acyl transferase/acyl hydrolase/lysophospholipase; Malonyl-CoA ACP trans…
FGSG_02324	PKS 26	C13	Aurofusarin	polyketide synthase that catalyse the condensation of one acetyl-CoA and six malonyl-CoA resultin	IPR009081; IPR020801; IPR020841	Beta-ketoacyl synthase; Thioesterase; Acyl transferase domain; Phosphopantetheine-binding; Acyl carrier protein-like; Beta-ketoacyl synthase, N-terminal; Beta-ketoacyl synthase, C-terminal; Acyl transferase; Acyl transferase/acyl hydrolase/lysophospholipase; Malonyl-CoA ACP transacylase, ACP-binding; Thiolase-like, subgroup; Thiolase-like; Beta-ketoacyl synthase, active site; Polyketide synthase,…
FGSG_03340	PKS 13	C26		polyketide synthase	IPR009081; IPR013968; IPR020801; IPR020806; IPR020807; IPR020841; IPR020842; IPR020843	Beta-ketoacyl synthase; Acyl transferase domain; Phosphopantetheine attachment site; Phosphopantetheine-binding; Acyl carrier protein-like; GroES-like; Methyltransferase type 12; Polyketide synthase, KR; Beta-ketoacyl synthase, N-terminal; Beta-ketoacyl synthase, C-terminal; Acyl transferase; Acyl transferase/acyl hydrolase/lysophospholipase; Malonyl-CoA ACP transacylase, ACP-binding; Thiolase-li…
FGSG_03964	PKS 28	C18	Orcinol/orsellinic acid	polyketide synthase	IPR009081; IPR020801; IPR020841	Beta-ketoacyl synthase; Thioesterase; Acyl transferase domain; Phosphopantetheine-binding; Acyl carrier protein-like; Beta-ketoacyl synthase, N-terminal; Beta-ketoacyl synthase, C-terminal; Acyl transferase; Acyl transferase/acyl hydrolase/lysophospholipase; Malonyl-CoA ACP transacylase, ACP-binding; Thiolase-like, subgroup; Thiolase-like; Beta-ketoacyl synthase, active site; Polyketide synthase,…
FGSG_04588	PKS 29	C16		polyketide synthase	IPR009081; IPR020801; IPR020841	Beta-ketoacyl synthase; Acyl transferase domain; Phosphopantetheine-binding; Acyl carrier protein-like; Methyltransferase type 12; Beta-ketoacyl synthase, N-terminal; Beta-ketoacyl synthase, C-terminal; Acyl transferase; Acyl transferase/acyl hydrolase/lysophospholipase; Malonyl-CoA ACP transacylase, ACP-binding; Thiolase-like, subgroup; Thiolase-like; Beta-ketoacyl synthase, active site; Polyket…
FGSG_04694	PKS 1	C31		polyketide synthase	IPR009081; IPR013968; IPR020801; IPR020806; IPR020807; IPR020841; IPR020842; IPR020843	Beta-ketoacyl synthase; Acyl transferase domain; Phosphopantetheine attachment site; Phosphopantetheine-binding; Acyl carrier protein-like; GroES-like; Alcohol dehydrogenase, C-terminal; Methyltransferase type 12; Polyketide synthase, KR; Beta-ketoacyl synthase, N-terminal; Beta-ketoacyl synthase, C-terminal; Acyl transferase; Acyl transferase/acyl hydrolase/lysophospholipase; Malonyl-CoA ACP tra…
FGSG_08208	PKS 23	C47		polyketide synthase	IPR009081; IPR013968; IPR020801; IPR020806; IPR020807; IPR020841; IPR020842; IPR020843	Beta-ketoacyl synthase; Acyl transferase domain; Phosphopantetheine attachment site; Phosphopantetheine-binding; Acyl carrier protein-like; GroES-like; Alcohol dehydrogenase, C-terminal; Methyltransferase type 12; Polyketide synthase, KR; Beta-ketoacyl synthase, N-terminal; Beta-ketoacyl synthase, C-terminal; Acyl transferase; Acyl transferase/acyl hydrolase/lysophospholipase; Malonyl-CoA ACP tra…
FGSG_08795	PKS 7	C44		polyketide synthase	IPR009081; IPR013968; IPR020801; IPR020806; IPR020807; IPR020841; IPR020842; IPR020843	Beta-ketoacyl synthase; Acyl transferase domain; Acyl carrier protein-like; GroES-like; Polyketide synthase, KR; Beta-ketoacyl synthase, N-terminal; Beta-ketoacyl synthase, C-terminal; Acyl transferase; Acyl transferase/acyl hydrolase/lysophospholipase; Malonyl-CoA ACP transacylase, ACP-binding; Thiolase-like, subgroup; Thiolase-like; NAD(P)-binding domain; Polyketide synthase, acyl transferase d…
FGSG_10464	PKS 24	C60	Fusarielin	polyketide synthase	IPR009081; IPR013968; IPR020801; IPR020806; IPR020807; IPR020841; IPR020842	Beta-ketoacyl synthase; Acyl transferase domain; Acyl carrier protein-like; Methyltransferase type 12; Polyketide synthase, KR; Beta-ketoacyl synthase, N-terminal; Beta-ketoacyl synthase, C-terminal; Acyl transferase; Acyl transferase/acyl hydrolase/lysophospholipase; Malonyl-CoA ACP transacylase, ACP-binding; Thiolase-like, subgroup; Thiolase-like; NAD(P)-binding domain; Beta-ketoacyl synthase, …
FGSG_15980	PKS 27	C15	Zearalenone	probable polyketide synthase	IPR009081; IPR020801; IPR020806; IPR020841	Beta-ketoacyl synthase; Thioesterase; Acyl transferase domain; Phosphopantetheine attachment site; Phosphopantetheine-binding; Acyl carrier protein-like; Beta-ketoacyl synthase, N-terminal; Beta-ketoacyl synthase, C-terminal; Acyl transferase; Acyl transferase/acyl hydrolase/lysophospholipase; Malonyl-CoA ACP transacylase, ACP-binding; Thiolase-like, subgroup; Thiolase-like; Beta-ketoacyl synthas…
FGSG_17168	PKS 3	C53	Precursor of insoluble perithecial pigment	probable polyketide synthase	IPR009081; IPR020801; IPR020806; IPR020841	Beta-ketoacyl synthase; Acyl transferase domain; Phosphopantetheine attachment site; Phosphopantetheine-binding; Acyl carrier protein-like; Male sterility, NAD-binding; Beta-ketoacyl synthase, N-terminal; Beta-ketoacyl synthase, C-terminal; Acyl transferase; Acyl transferase/acyl hydrolase/lysophospholipase; Malonyl-CoA ACP transacylase, ACP-binding; Thiolase-like, subgroup; Thiolase-like; NAD(P)…
FGSG_17387	PKS 21	C61		probable type I polyketide synthase	IPR009081; IPR013968; IPR020801; IPR020806; IPR020807; IPR020841; IPR020842; IPR020843	Beta-ketoacyl synthase; Acyl transferase domain; Phosphopantetheine attachment site; Phosphopantetheine-binding; Acyl carrier protein-like; GroES-like; Alcohol dehydrogenase, C-terminal; Polyketide synthase, KR; Beta-ketoacyl synthase, N-terminal; Beta-ketoacyl synthase, C-terminal; Acyl transferase; Acyl transferase/acyl hydrolase/lysophospholipase; Malonyl-CoA ACP transacylase, ACP-binding; Thi…
FGSG_17677	PKS 5	C34		related to polyketide synthase	IPR009081; IPR013968; IPR020801; IPR020806; IPR020807; IPR020841; IPR020842; IPR020843	Acyltransferase ChoActase/COT/CPT; Beta-ketoacyl synthase; Acyl transferase domain; Phosphopantetheine-binding; Acyl carrier protein-like; GroES-like; Alcohol dehydrogenase, C-terminal; Methyltransferase type 12; Polyketide synthase, KR; Beta-ketoacyl synthase, N-terminal; Beta-ketoacyl synthase, C-terminal; Acyl transferase; Acyl transferase/acyl hydrolase/lysophospholipase; Malonyl-CoA ACP tran…
FGSG_17745	PKS 22	C15	Zearalenone	probable type I polyketide synthase	IPR009081; IPR013968; IPR020801; IPR020806; IPR020807; IPR020841; IPR020842; IPR020843	Beta-ketoacyl synthase; Acyl transferase domain; Phosphopantetheine attachment site; Phosphopantetheine-binding; Acyl carrier protein-like; GroES-like; Alcohol dehydrogenase, C-terminal; Alcohol dehydrogenase GroES-like; Polyketide synthase, KR; Beta-ketoacyl synthase, N-terminal; Beta-ketoacyl synthase, C-terminal; Acyl transferase; Acyl transferase/acyl hydrolase/lysophospholipase; Malonyl-CoA …
FGSG_05322				probable fatty-acyl-CoA synthase, beta subunit	IPR020801	Acyl transferase domain; MaoC-like dehydratase; Fatty acid synthase; Domain of unknown function DUF1729; Acyl transferase; Acyl transferase/acyl hydrolase/lysophospholipase; Fatty acid synthase, beta subunit, fungi; Polyketide synthase, acyl transferase domain; unintegrated
FGSG_07226				probable CEM1 - beta-keto-acyl-ACP synthase, mitochondrial	IPR020841	Beta-ketoacyl synthase; Beta-ketoacyl synthase, N-terminal; Beta-ketoacyl synthase, C-terminal; Thiolase-like, subgroup; Thiolase-like; 3-oxoacyl-[acyl-carrier-protein] synthase 2; Beta-ketoacyl synthase, active site; Polyketide synthase, beta-ketoacyl synthase domain
FGSG_07865				probable NADH2 dehydrogenase (ubiquinone) acyl carrier chain precursor	IPR009081	Acyl carrier protein (ACP); Phosphopantetheine attachment site; Phosphopantetheine-binding; Acyl carrier protein-like; unintegrated
FGSG_11656		C02		related to FAS1 - fatty-acyl-CoA synthase, beta chain	IPR020801	Acyl transferase domain; MaoC-like dehydratase; Fatty acid synthase; 2-nitropropane dioxygenase, NPD; Domain of unknown function DUF1729; Aldolase-type TIM barrel; Acyl transferase; Acyl transferase/acyl hydrolase/lysophospholipase; Polyketide synthase, acyl transferase domain; unintegrated
FGSG_13675				probable [acyl-carrier-protein] S-malonyltransferase (EC 2.3.1.39)	IPR020801	Acyl transferase domain; Acyl transferase; Acyl transferase/acyl hydrolase/lysophospholipase; Malonyl-CoA ACP transacylase, ACP-binding; Polyketide synthase, acyl transferase domain; unintegrated
FGSG_01783		C08		related to aristolochene synthase	IPR005630; IPR008949	Terpene synthase, metal-binding domain; Terpenoid synthase; Polyprenyl synthetase-related; unintegrated
FGSG_08181	STC5	C48		conserved hypothetical protein	IPR005630; IPR008949	Terpene synthase, metal-binding domain; Terpenoid synthase
FGSG_11327	STC6			related to pentalenene synthase	IPR005630; IPR008949	Terpene synthase, metal-binding domain; Terpenoid synthase
FGSG_15742	STC2	C05		related to terpene synthase	IPR005630; IPR008949	Terpene synthase, metal-binding domain; Terpenoid synthase
FGSG_16873	STC1	C41		hypothetical protein	IPR005630; IPR008949	Terpene synthase, metal-binding domain; Terpenoid synthase
FGSG_01738		C07		related to farnesyltranstransferase (al-3)	IPR008949	Polyprenyl synthetase; Terpenoid synthase; Polyprenyl synthetase-related; unintegrated
FGSG_03066	DTC1	C28	Carotenoid	probable geranylgeranyl-diphosphate geranylgeranyltransferase (AL-2)	IPR008949	Squalene/phytoene synthase; Terpenoid synthase; Lycopene cyclase domain; Squalene/phytoene synthase, conserved site
FGSG_03494	STC4	C24		conserved hypothetical protein	IPR008949	Terpenoid synthase
FGSG_03537		C23	Trichothecene	trichodiene synthase [sesquiterpene cyclase]	IPR008949	Terpenoid synthase; Trichodiene synthase, ascomycetes; Trichodiene synthase
FGSG_04591		C16		probable farnesyltranstransferase (al-3)	IPR008949	Polyprenyl synthetase; Terpenoid synthase; Polyprenyl synthetase-related; unintegrated
FGSG_06444		C36		conserved hypothetical protein	IPR008949	Terpenoid synthase; Trichodiene synthase
FGSG_06784				probable farnesyl-pyrophosphate synthetase	IPR008949	Polyprenyl synthetase; Terpenoid synthase; unintegrated
FGSG_09381		C56		probable farnesyl-diphosphate farnesyltransferase	IPR008949	Squalene/phytoene synthase; Farnesyl-diphosphate farnesyltransferase; Terpenoid synthase; Squalene/phytoene synthase, conserved site; unintegrated
FGSG_10397	STC9	C59	Culmorin	longiborneol synthase	IPR008949	Terpenoid synthase; Trichodiene synthase
FGSG_10933		C65		probable prenyl transferase	IPR008949	Polyprenyl synthetase; Terpenoid synthase; Polyprenyl synthetase-related; unintegrated
FGSG_12186				conserved hypothetical protein	IPR008949	Squalene/phytoene synthase; Terpenoid synthase; unintegrated
FGSG_17725		C58		probable farnesyltranstransferase (al-3)	IPR008949	Polyprenyl synthetase; Terpenoid synthase; Polyprenyl synthetase-related; unintegrated
FGSG_03590				conserved hypothetical protein	IPR009959	Polyketide cyclase, SnoaL-like; unintegrated
FGSG_06540		C39		conserved hypothetical protein	IPR009959	Polyketide cyclase, SnoaL-like; unintegrated
FGSG_11311				conserved hypothetical protein	IPR009959	Polyketide cyclase, SnoaL-like; unintegrated
FGSG_13560		C55		conserved hypothetical protein	IPR007138	Antibiotic biosynthesis monooxygenase; Protein of unknown function DUF482; Dimeric alpha-beta barrel; unintegrated
FGSG_16207				hypothetical protein	IPR007138	Antibiotic biosynthesis monooxygenase; Dimeric alpha-beta barrel; unintegrated
FGSG_16445				hypothetical protein	IPR009959	Polyketide cyclase, SnoaL-like; unintegrated

## Sheet: Tailoring Enzymes
Class	Gene_Code	Gene_Description	Found_Interpro_ID	Interpro_Description	Match_Cluster
Glyco	FGSG_00014	conserved hypothetical protein	IPR001173	Glycosyl transferase, family 2	C01
Glyco	FGSG_00598	related to anthranilate phosphoribosyltransferase	IPR000312	Glycosyl transferase, family 3; Anthranilate phosphoribosyl transferase; Glycosyl transferase, family 3, N-terminal; Glycosyl transferase, family 3, subgroup, N-terminal
Glyco	FGSG_00608	probable dolichyl-phosphate-mannose--protein O-mannosyltransferase	IPR003342	Glycosyl transferase, family 39; MIR; MIR motif
Glyco	FGSG_00702	conserved hypothetical protein	IPR001173	Glycosyl transferase, family 2
Glyco	FGSG_00960	probable to N-acetylglucosaminyltransferase SPT14	IPR001296	Glycosyl transferase, family 1; PIGA, GPI anchor biosynthesis
Glyco	FGSG_01530	related to sterol glucosyltransferase	IPR004276	UDP-glucuronosyl/UDP-glucosyltransferase; Ubiquitin interacting motif; Glycosyl transferase, family 28
Glyco	FGSG_01535	probable dolichyl-phosphate-mannose--protein mannosyltransferase	IPR003342	Glycosyl transferase, family 39; MIR; MIR motif
Glyco	FGSG_01640	related to mannosyltransferase alg2	IPR001296	Glycosyl transferase, family 1
Glyco	FGSG_01836	related to sterol glucosyltransferase	IPR004276	UDP-glucuronosyl/UDP-glucosyltransferase; Glycosyl transferase, family 28
Glyco	FGSG_04044	probable dolichyl-phosphate beta-D-mannosyltransferase	IPR001173	Glycosyl transferase, family 2
Glyco	FGSG_04233	conserved hypothetical protein	IPR001296	Glycosyl transferase, family 1
Glyco	FGSG_04456	probable trehalose synthase [clock-controlled gene-9]	IPR001296	Glycosyl transferase, family 1
Glyco	FGSG_05514	probable sterol glucosyltransferase	IPR004276	UDP-glucuronosyl/UDP-glucosyltransferase; Glycosyl transferase, family 28
Glyco	FGSG_05825	conserved hypothetical protein	IPR001173	Glycosyl transferase, family 2
Glyco	FGSG_06051	probable TPS1 - alpha,alpha-trehalose-phosphate synthase, 56 KD subunit	IPR001830	Glycosyl transferase, family 20; Alpha,alpha-trehalose-phosphate synthase	C35
Glyco	FGSG_06214	related to dolichyl-phosphate beta-glucosyltransferase	IPR001173	Glycosyl transferase, family 2
Glyco	FGSG_07891	related to cellulose synthase catalytic subunit [UDP-forming]	IPR001173	Glycosyl transferase, family 2
Glyco	FGSG_07926	probable trehalose-6-phosphate phosphatase	IPR001830	Glycosyl transferase, family 20; Trehalose-phosphatase; HAD-superfamily hydrolase, subfamily IIB; HAD-like domain
Glyco	FGSG_08935	related to dolichyl-phosphate-mannose-protein mannosyltransferase	IPR003342	Glycosyl transferase, family 39; MIR; MIR motif
Glyco	FGSG_09957	conserved hypothetical protein	IPR007235	Glycosyl transferase, family 28, C-terminal
Glyco	FGSG_10858	related to ALG11 protein	IPR001296	Glycosyl transferase, family 1
Glyco	FGSG_11587	probable sterol glucosyltransferase	IPR004276	UDP-glucuronosyl/UDP-glucosyltransferase; Glycosyl transferase, family 28
Glyco	FGSG_13231	probable UGT51 - sterol glucosyltransferase (UDP-glucose:sterol glucosyltransferase)	IPR004276	Pleckstrin homology domain; UDP-glucuronosyl/UDP-glucosyltransferase; GRAM; Glycosyl transferase, family 28; Pleckstrin homology-type
Glyco	FGSG_16058	related to sterol glucosyltransferase	IPR004276	UDP-glucuronosyl/UDP-glucosyltransferase; Glycosyl transferase, family 28	C67
Glyco	FGSG_16403	probable sterol glucosyltransferase	IPR004276	UDP-glucuronosyl/UDP-glucosyltransferase; Glycosyl transferase, family 28
Glyco	FGSG_16434	probable sterol glucosyltransferase	IPR004276	UDP-glucuronosyl/UDP-glucosyltransferase; Glycosyl transferase, family 28
Glyco	FGSG_16527	related to alpha,alpha-trehalose-phosphate synthase (UDP-forming)	IPR001830	Glycosyl transferase, family 20; Trehalose-phosphatase; HAD-superfamily hydrolase, subfamily IIB; HAD-like domain
Glyco	FGSG_17460	probable sterol glucosyltransferase	IPR004276	UDP-glucuronosyl/UDP-glucosyltransferase; Glycosyl transferase, family 28
Acyl	FGSG_00117	conserved hypothetical protein	IPR016181	GCN5-related N-acetyltransferase (GNAT) domain; Acyl-CoA N-acyltransferase
Acyl	FGSG_00174	conserved hypothetical protein	IPR016181	GCN5-related N-acetyltransferase (GNAT) domain; Acyl-CoA N-acyltransferase
Acyl	FGSG_00280	probable histone acetyltransferase	IPR016181	GCN5-related N-acetyltransferase (GNAT) domain; Bromodomain; Acyl-CoA N-acyltransferase; Bromodomain, conserved site
Acyl	FGSG_00377	conserved hypothetical protein	IPR016181	GCN5-related N-acetyltransferase (GNAT) domain; Acyl-CoA N-acyltransferase
Acyl	FGSG_00540	conserved hypothetical protein	IPR016181	GCN5-related N-acetyltransferase (GNAT) domain; Acyl-CoA N-acyltransferase
Acyl	FGSG_01514	conserved hypothetical protein	IPR016181	Acyl-CoA N-acyltransferase
Acyl	FGSG_01755	conserved hypothetical protein	IPR016181	Acyl-CoA N-acyltransferase
Acyl	FGSG_01768	conserved hypothetical protein	IPR016181	Acyl-CoA N-acyltransferase
Acyl	FGSG_01906	related to N-acetyltransferase	IPR016181	GCN5-related N-acetyltransferase (GNAT) domain; Acyl-CoA N-acyltransferase
Acyl	FGSG_01980	conserved hypothetical protein	IPR016181	Acyl-CoA N-acyltransferase
Acyl	FGSG_01985	related to acetyltransferase	IPR016181	GCN5-related N-acetyltransferase (GNAT) domain; Acyl-CoA N-acyltransferase
Acyl	FGSG_02040	probable histone acetyltransferase	IPR016181	GCN5-related N-acetyltransferase (GNAT) domain; Histone acetyltransferase ELP3; Elongator protein 3/MiaB/NifB; Radical SAM; Acyl-CoA N-acyltransferase; Radical SAM, alpha/beta horseshoe
Acyl	FGSG_02071	related to acetyltransferase	IPR002123	Phospholipid/glycerol acyltransferase
Acyl	FGSG_02284	conserved hypothetical protein	IPR016181	Acyl-CoA N-acyltransferase	C12
Acyl	FGSG_02444	conserved hypothetical protein	IPR016181	Acyl-CoA N-acyltransferase
Acyl	FGSG_02680	related to hard surface induced protein 3 (sterol glycosyl transferase)	IPR002656	Acyltransferase 3
Acyl	FGSG_02754	conserved hypothetical protein	IPR016181	GCN5-related N-acetyltransferase (GNAT) domain; Acyl-CoA N-acyltransferase
Acyl	FGSG_03149	conserved hypothetical protein	IPR016181	GCN5-related N-acetyltransferase (GNAT) domain; Acyl-CoA N-acyltransferase
Acyl	FGSG_03195	conserved hypothetical protein	IPR016181	GCN5-related N-acetyltransferase (GNAT) domain; Acyl-CoA N-acyltransferase
Acyl	FGSG_03239	conserved hypothetical protein	IPR016181	GCN5-related N-acetyltransferase (GNAT) domain; Acyl-CoA N-acyltransferase
Acyl	FGSG_03482	conserved hypothetical protein	IPR016181	GCN5-related N-acetyltransferase (GNAT) domain; Acyl-CoA N-acyltransferase
Acyl	FGSG_03564	conserved hypothetical protein	IPR016181	GCN5-related N-acetyltransferase (GNAT) domain; Acyl-CoA N-acyltransferase
Acyl	FGSG_03682	conserved hypothetical protein	IPR016181	Acyl-CoA N-acyltransferase
Acyl	FGSG_03745	related to aerobactin siderophore biosynthesis protein iucB	IPR016181	Acyl-CoA N-acyltransferase; Siderophore biosynthesis protein, conserved domain	C21
Acyl	FGSG_04081	conserved hypothetical protein	IPR016181	GCN5-related N-acetyltransferase (GNAT) domain; Acyl-CoA N-acyltransferase
Acyl	FGSG_04171	probable dihydrolipoamide acetyltransferase component of pyruvate dehydrogenase complex, mitochon	IPR001078	Biotin/lipoyl attachment; 2-oxoacid dehydrogenase acyltransferase, catalytic domain; 2-oxo acid dehydrogenase, lipoyl-binding site; E3 binding; Dihydrolipoamide acetyltransferase, long form; Single hybrid motif; Chloramphenicol acetyltransferase-like domain
Acyl	FGSG_04186	related to glycerol-3-phosphate acyltransferase	IPR002123	Phospholipid/glycerol acyltransferase
Acyl	FGSG_04218	related to acetyltransferase	IPR016181	GCN5-related N-acetyltransferase (GNAT) domain; Acyl-CoA N-acyltransferase
Acyl	FGSG_04254	probable histone acetyltransferase	IPR016181	MOZ/SAS-like protein; Acyl-CoA N-acyltransferase; Chromo domain-like
Acyl	FGSG_04334	related to aerobactin siderophore biosynthesis protein iucB	IPR016181	Acyl-CoA N-acyltransferase; Siderophore biosynthesis protein, conserved domain	C17
Acyl	FGSG_04543	probable glucosamine-phosphate N-acetyltransferase	IPR016181	GCN5-related N-acetyltransferase (GNAT) domain; Acyl-CoA N-acyltransferase
Acyl	FGSG_04993	conserved hypothetical protein	IPR016181	GCN5-related N-acetyltransferase (GNAT) domain; Acyl-CoA N-acyltransferase
Acyl	FGSG_05075	conserved hypothetical protein	IPR016181	Acyl-CoA N-acyltransferase
Acyl	FGSG_05248	conserved hypothetical protein	IPR016181	GCN5-related N-acetyltransferase (GNAT) domain; Acyl-CoA N-acyltransferase
Acyl	FGSG_05394	related to human BTHS gene involved in Barth syndrome	IPR002123	Tafazzin; Phospholipid/glycerol acyltransferase
Acyl	FGSG_05938	conserved hypothetical protein	IPR016181	GCN5-related N-acetyltransferase (GNAT) domain; Acyl-CoA N-acyltransferase
Acyl	FGSG_06018	conserved hypothetical protein	IPR016181	GCN5-related N-acetyltransferase (GNAT) domain; Acyl-CoA N-acyltransferase
Acyl	FGSG_06047	related to histone acetyltransferase	IPR016181	MOZ/SAS-like protein; Acyl-CoA N-acyltransferase	C35
Acyl	FGSG_06163	related to acetyltransferase	IPR016181	GCN5-related N-acetyltransferase (GNAT) domain; Acyl-CoA N-acyltransferase
Acyl	FGSG_06176	conserved hypothetical protein	IPR016181	GCN5-related N-acetyltransferase (GNAT) domain; Acyl-CoA N-acyltransferase
Acyl	FGSG_06307	probable SPT10 - transcription regulatory protein	IPR016181	GCN5-related N-acetyltransferase (GNAT) domain; Zinc finger, H2C2-type, histone UAS binding; Acyl-CoA N-acyltransferase
Acyl	FGSG_06329	conserved hypothetical protein	IPR016181	GCN5-related N-acetyltransferase (GNAT) domain; Acyl-CoA N-acyltransferase
Acyl	FGSG_06376	probable MAK3 - N-acetyltransferase	IPR016181	GCN5-related N-acetyltransferase (GNAT) domain; Acyl-CoA N-acyltransferase
Acyl	FGSG_06609	conserved hypothetical protein	IPR016181	GCN5-related N-acetyltransferase (GNAT) domain; Acyl-CoA N-acyltransferase
Acyl	FGSG_06642	related to sn2-acylglyceride fatty acyltransferase	IPR002123; IPR004552	Phospholipid/glycerol acyltransferase; 1-acyl-sn-glycerol-3-phosphate acyltransferase
Acyl	FGSG_07167	conserved hypothetical protein	IPR016181	GCN5-related N-acetyltransferase (GNAT) domain; Acyl-CoA N-acyltransferase
Acyl	FGSG_07254	related to histone acetyltransferase subunit HAT1	IPR016181	Histone acetyltransferase HAT1, C-terminal; Acyl-CoA N-acyltransferase; Histone acetyltransferase type B, catalytic subunit; Histone acetyl transferase HAT1 N-terminal
Acyl	FGSG_07592	conserved hypothetical protein	IPR016181	GCN5-related N-acetyltransferase (GNAT) domain; Acyl-CoA N-acyltransferase	C40
Acyl	FGSG_07600	conserved hypothetical protein	IPR016181	GCN5-related N-acetyltransferase (GNAT) domain; Acyl-CoA N-acyltransferase
Acyl	FGSG_07862	conserved hypothetical protein	IPR016181	GCN5-related N-acetyltransferase (GNAT) domain; Acyl-CoA N-acyltransferase
Acyl	FGSG_07893	conserved hypothetical protein	IPR016181	GCN5-related N-acetyltransferase (GNAT) domain; Acyl-CoA N-acyltransferase
Acyl	FGSG_07970	probable KGD2 - 2-oxoglutarate dehydrogenase complex E2 component	IPR001078	Biotin/lipoyl attachment; 2-oxoacid dehydrogenase acyltransferase, catalytic domain; 2-oxo acid dehydrogenase, lipoyl-binding site; Dihydrolipoamide succinyltransferase; Single hybrid motif; Chloramphenicol acetyltransferase-like domain
Acyl	FGSG_08082	conserved hypothetical protein	IPR016181	GCN5-related N-acetyltransferase (GNAT) domain; Acyl-CoA N-acyltransferase	C49
Acyl	FGSG_08395	related to beta-N-acetylglucosaminidase	IPR016181	Glycoside hydrolase, family 3, N-terminal; Acyl-CoA N-acyltransferase; Glycoside hydrolase, superfamily
Acyl	FGSG_08481	related to histone acetyltransferase	IPR016181	Zinc finger, PHD-type; MOZ/SAS-like protein; Zinc finger, FYVE/PHD-type; Zinc finger, RING/FYVE/PHD-type; Acyl-CoA N-acyltransferase; Zinc finger, PHD-finger
Acyl	FGSG_08775	conserved hypothetical protein	IPR016181	GCN5-related N-acetyltransferase (GNAT) domain; Acyl-CoA N-acyltransferase
Acyl	FGSG_08944	probable glucosamine-phosphate N-acetyltransferase	IPR016181	GCN5-related N-acetyltransferase (GNAT) domain; Acyl-CoA N-acyltransferase	C43
Acyl	FGSG_09067	conserved hypothetical protein	IPR016181	GCN5-related N-acetyltransferase (GNAT) domain; Acyl-CoA N-acyltransferase	C52
Acyl	FGSG_09301	conserved hypothetical protein	IPR016181	GCN5-related N-acetyltransferase (GNAT) domain; Acyl-CoA N-acyltransferase
Acyl	FGSG_09397	probable NMT1 - N-myristoyltransferase	IPR016181	Myristoyl-CoA:protein N-myristoyltransferase; Acyl-CoA N-acyltransferase; Myristoyl-CoA:protein N-myristoyltransferase, N-terminal; Myristoyl-CoA:protein N-myristoyltransferase, C-terminal; Myristoyl-CoA:protein N-myristoyltransferase, conserved site
Acyl	FGSG_09523	conserved hypothetical protein	IPR016181	GCN5-related N-acetyltransferase (GNAT) domain; Acyl-CoA N-acyltransferase
Acyl	FGSG_09723	conserved hypothetical protein	IPR016181	GCN5-related N-acetyltransferase (GNAT) domain; Acyl-CoA N-acyltransferase
Acyl	FGSG_09944	conserved hypothetical protein	IPR016181	GCN5-related N-acetyltransferase (GNAT) domain; Acyl-CoA N-acyltransferase
Acyl	FGSG_09983	probable ornithine decarboxylase antizyme	IPR016181	Ornithine decarboxylase antizyme; Acyl-CoA N-acyltransferase
Acyl	FGSG_10081	related to hard surface induced protein 3 (chip3)	IPR002656	Acyltransferase 3
Acyl	FGSG_10299	related to N-terminal acetyltransferase complex subunit ARD1	IPR016181	GCN5-related N-acetyltransferase (GNAT) domain; Acyl-CoA N-acyltransferase
Acyl	FGSG_10426	related to aerobactin siderophore biosynthesis protein iucB	IPR016181	Acyl-CoA N-acyltransferase; Siderophore biosynthesis protein, conserved domain
Acyl	FGSG_10947	probable KGD2 - 2-oxoglutarate dehydrogenase complex E2 component	IPR001078	Biotin/lipoyl attachment; 2-oxoacid dehydrogenase acyltransferase, catalytic domain; 2-oxo acid dehydrogenase, lipoyl-binding site; Dihydrolipoamide succinyltransferase; Single hybrid motif; Chloramphenicol acetyltransferase-like domain
Acyl	FGSG_11027	conserved hypothetical protein	IPR016181	Acyl-CoA N-acyltransferase; Siderophore biosynthesis protein, conserved domain	C63
Acyl	FGSG_11317	related to acetyltransferase	IPR016181	GCN5-related N-acetyltransferase (GNAT) domain; Acyl-CoA N-acyltransferase
Acyl	FGSG_11501	conserved hypothetical protein	IPR016181	GCN5-related N-acetyltransferase (GNAT) domain; Acyl-CoA N-acyltransferase
Acyl	FGSG_11846	conserved hypothetical protein	IPR016181	GCN5-related N-acetyltransferase (GNAT) domain; Acyl-CoA N-acyltransferase
Acyl	FGSG_11884	probable branched-chain alpha-keto acid dehydrogenase complex	IPR001078	Biotin/lipoyl attachment; 2-oxoacid dehydrogenase acyltransferase, catalytic domain; 2-oxo acid dehydrogenase, lipoyl-binding site; E3 binding; Single hybrid motif; Lipoamide Acyltransferase; Chloramphenicol acetyltransferase-like domain
Acyl	FGSG_12562	related to acetyltransferase, GNAT family	IPR016181	GCN5-related N-acetyltransferase (GNAT) domain; Acyl-CoA N-acyltransferase	C29
Acyl	FGSG_12570	conserved hypothetical protein	IPR016181	GCN5-related N-acetyltransferase (GNAT) domain; Acyl-CoA N-acyltransferase
Acyl	FGSG_12819	related to acetyltransferase	IPR016181	GCN5-related N-acetyltransferase (GNAT) domain; Acyl-CoA N-acyltransferase
Acyl	FGSG_13299	probable SCT1 - suppresses a choline-transport mutant	IPR002123	Phospholipid/glycerol acyltransferase
Acyl	FGSG_13873	hypothetical protein	IPR016181	Acyl-CoA N-acyltransferase
Acyl	FGSG_13979	conserved hypothetical protein	IPR016181	GCN5-related N-acetyltransferase (GNAT) domain; Acyl-CoA N-acyltransferase
Acyl	FGSG_13988	conserved hypothetical protein	IPR016181	GCN5-related N-acetyltransferase (GNAT) domain; Acyl-CoA N-acyltransferase
Acyl	FGSG_15923	hypothetical protein	IPR002123	Phospholipid/glycerol acyltransferase
Acyl	FGSG_16209	related to hard surface induced protein 3 (chip3)	IPR002656	Acyltransferase 3
Acyl	FGSG_16573	probable methionyl-tRNA synthetase, mitochondrial	IPR016181	GCN5-related N-acetyltransferase (GNAT) domain; Aminoacyl-tRNA synthetase, class 1a, anticodon-binding; Rossmann-like alpha/beta/alpha sandwich fold; Methionyl-tRNA synthetase; Aminoacyl-tRNA synthetase, class I (M); Acyl-CoA N-acyltransferase
Acyl	FGSG_16694	hypothetical protein	IPR016181	Acyl-CoA N-acyltransferase
Acyl	FGSG_16962	hypothetical protein	IPR016181	GCN5-related N-acetyltransferase (GNAT) domain; Acyl-CoA N-acyltransferase
Acyl	FGSG_17052	hypothetical protein	IPR016181	GCN5-related N-acetyltransferase (GNAT) domain; Acyl-CoA N-acyltransferase
Acyl	FGSG_17163	hypothetical protein	IPR016181	GCN5-related N-acetyltransferase (GNAT) domain; Acyl-CoA N-acyltransferase
Acyl	FGSG_17504	related to arginine-tRNA-protein transferase	IPR016181	Arginine-tRNA-protein transferase, N-terminal; Arginine-tRNA-protein transferase, C-terminal; Acyl-CoA N-acyltransferase; Arginine-tRNA-protein transferase 1, eukaryotic
Methyl	FGSG_00179	conserved hypothetical protein	IPR013217	Methyltransferase type 12
Methyl	FGSG_00319	conserved hypothetical protein	IPR013216	Methyltransferase type 11
Methyl	FGSG_00457	conserved hypothetical protein	IPR013216	Methyltransferase type 11
Methyl	FGSG_00742	related to S-adenosylmethionine:diacylglycerol 3-amino-3-carboxypropyl transferase	IPR013217	Methyltransferase type 12; Protein of unknown function DUF3419
Methyl	FGSG_00823	conserved hypothetical protein	IPR013216	Methyltransferase type 11
Methyl	FGSG_01120	related to verprolin	IPR013216	Methyltransferase type 11
Methyl	FGSG_01610	conserved hypothetical protein	IPR013216	Methyltransferase type 11
Methyl	FGSG_01744	conserved hypothetical protein	IPR013216	Methyltransferase type 11	C07
Methyl	FGSG_01790	polyketide synthase	IPR013217	Beta-ketoacyl synthase; Acyl transferase domain; Phosphopantetheine-binding; Acyl carrier protein-like; GroES-like; Alcohol dehydrogenase, C-terminal; Alcohol dehydrogenase GroES-like; Methyltransferase type 12; Polyketide synthase, KR; Beta-ketoacyl synthase, N-terminal; Beta-ketoacyl synthase, C-terminal; Acyl transferase; Acyl transferase/acyl hydrolase/lysophospholipase; Malonyl-CoA ACP trans…	C08
Methyl	FGSG_02326	o-methyltransferase that catalyse the methylation of nor-rubrofusarin resulting in formation of r	IPR001077	O-methyltransferase, family 2	C13
Methyl	FGSG_02615	related to O-methyltransferase	IPR001077	O-methyltransferase, family 2; O-methyltransferase, COMT, eukaryota
Methyl	FGSG_02783	probable DELTA(24)-STEROL C-METHYLTRANSFERASE (ERG6)	IPR013216	Methyltransferase type 11; Sterol methyltransferase C-terminal
Methyl	FGSG_02843	related to O-methyltransferase	IPR001077	O-methyltransferase, family 2; O-methyltransferase, COMT, eukaryota
Methyl	FGSG_03011	conserved hypothetical protein	IPR013216	Methyltransferase type 11
Methyl	FGSG_03189	conserved hypothetical protein	IPR013216	Methyltransferase type 11
Methyl	FGSG_03340	polyketide synthase	IPR013217	Beta-ketoacyl synthase; Acyl transferase domain; Phosphopantetheine attachment site; Phosphopantetheine-binding; Acyl carrier protein-like; GroES-like; Methyltransferase type 12; Polyketide synthase, KR; Beta-ketoacyl synthase, N-terminal; Beta-ketoacyl synthase, C-terminal; Acyl transferase; Acyl transferase/acyl hydrolase/lysophospholipase; Malonyl-CoA ACP transacylase, ACP-binding; Thiolase-li…	C26
Methyl	FGSG_03568	related to O-methyltransferase B	IPR001077	O-methyltransferase, family 2; O-methyltransferase, COMT, eukaryota
Methyl	FGSG_03671	conserved hypothetical protein	IPR013216	Methyltransferase type 11
Methyl	FGSG_03770	conserved hypothetical protein	IPR013216	Methyltransferase type 11
Methyl	FGSG_03835	conserved hypothetical protein	IPR013216	Methyltransferase type 11
Methyl	FGSG_03899	conserved hypothetical protein	IPR013216	Methyltransferase type 11
Methyl	FGSG_04216	conserved hypothetical protein	IPR013216	Methyltransferase type 11
Methyl	FGSG_04241	conserved hypothetical protein	IPR013216	Methyltransferase type 11
Methyl	FGSG_04588	polyketide synthase	IPR013217	Beta-ketoacyl synthase; Acyl transferase domain; Phosphopantetheine-binding; Acyl carrier protein-like; Methyltransferase type 12; Beta-ketoacyl synthase, N-terminal; Beta-ketoacyl synthase, C-terminal; Acyl transferase; Acyl transferase/acyl hydrolase/lysophospholipase; Malonyl-CoA ACP transacylase, ACP-binding; Thiolase-like, subgroup; Thiolase-like; Beta-ketoacyl synthase, active site; Polyket…	C16
Methyl	FGSG_04596	related to O-methyltransferase	IPR001077	O-methyltransferase, family 2	C16
Methyl	FGSG_04675	conserved hypothetical protein	IPR013216	Methyltransferase type 11
Methyl	FGSG_04694	polyketide synthase	IPR013217	Beta-ketoacyl synthase; Acyl transferase domain; Phosphopantetheine attachment site; Phosphopantetheine-binding; Acyl carrier protein-like; GroES-like; Alcohol dehydrogenase, C-terminal; Methyltransferase type 12; Polyketide synthase, KR; Beta-ketoacyl synthase, N-terminal; Beta-ketoacyl synthase, C-terminal; Acyl transferase; Acyl transferase/acyl hydrolase/lysophospholipase; Malonyl-CoA ACP tra…	C31
Methyl	FGSG_04845	conserved hypothetical protein	IPR013216	Methyltransferase type 11
Methyl	FGSG_05468	conserved hypothetical protein	IPR013217	Methyltransferase type 12
Methyl	FGSG_05672	conserved hypothetical protein	IPR013216	Methyltransferase type 11
Methyl	FGSG_05834	conserved hypothetical protein	IPR013216	Methyltransferase type 11
Methyl	FGSG_06199	conserved hypothetical protein	IPR013216	Methyltransferase type 11
Methyl	FGSG_06817	conserved hypothetical protein	IPR007848	DNA methylase, N-6 adenine-specific, conserved site; Methyltransferase small
Methyl	FGSG_07428	probable ABP140 - actin filament-binding protein	IPR013217	Methyltransferase type 12; Methyltransferase, METTL2, predicted
Methyl	FGSG_07452	probable SPB1 - required for ribosome synthesis, putative methylase	IPR002877	Ribosomal RNA methyltransferase RrmJ/FtsJ; Ribosomal RNA methyltransferase, Spb1, C-terminal; Ribosomal RNA large subunit methyltransferase E; Ribosomal RNA methyltransferase Spb1, domain of unknown function DUF3381
Methyl	FGSG_07662	conserved hypothetical protein	IPR013216	Methyltransferase type 11
Methyl	FGSG_07798	probable polyketide synthase	IPR013217	Beta-ketoacyl synthase; AMP-dependent synthetase/ligase; Acyl transferase domain; Condensation domain; Phosphopantetheine attachment site; Phosphopantetheine-binding; Acyl carrier protein-like; Amino acid adenylation; Male sterility, NAD-binding; Methyltransferase type 12; Polyketide synthase, KR; Beta-ketoacyl synthase, N-terminal; Beta-ketoacyl synthase, C-terminal; Acyl transferase; Acyl trans…	C42
Methyl	FGSG_08208	polyketide synthase	IPR013217	Beta-ketoacyl synthase; Acyl transferase domain; Phosphopantetheine attachment site; Phosphopantetheine-binding; Acyl carrier protein-like; GroES-like; Alcohol dehydrogenase, C-terminal; Methyltransferase type 12; Polyketide synthase, KR; Beta-ketoacyl synthase, N-terminal; Beta-ketoacyl synthase, C-terminal; Acyl transferase; Acyl transferase/acyl hydrolase/lysophospholipase; Malonyl-CoA ACP tra…	C47
Methyl	FGSG_08311	conserved hypothetical protein	IPR013216	Methyltransferase type 11
Methyl	FGSG_08459	conserved hypothetical protein	IPR017805; IPR019257	SAM-dependent methyltransferase, EsaF-type, putative; Methyltransferase, domain of unknown function DUF2260
Methyl	FGSG_08624	conserved hypothetical protein	IPR013216	Methyltransferase type 11
Methyl	FGSG_08741	conserved hypothetical protein	IPR013216	Methyltransferase type 11
Methyl	FGSG_08742	related to sterigmatocystin 7-O-methyltransferase precursor	IPR001077	O-methyltransferase, family 2
Methyl	FGSG_09089	conserved hypothetical protein	IPR013216	Methyltransferase type 11
Methyl	FGSG_09211	conserved hypothetical protein	IPR002877	Ribosomal RNA methyltransferase RrmJ/FtsJ	C54
Methyl	FGSG_09214	related to homocysteine S-methyltransferase	IPR003726	Homocysteine S-methyltransferase	C54
Methyl	FGSG_09300	probable tRNA 2`-O-ribose methyltransferase	IPR002877	Ribosomal RNA methyltransferase RrmJ/FtsJ; Ribosomal RNA large subunit methyltransferase E
Methyl	FGSG_09487	related to dlpA protein	IPR005493	Ribonuclease E inhibitor RraA/Dimethylmenaquinone methyltransferase
Methyl	FGSG_09593	conserved hypothetical protein	IPR013217	Methyltransferase type 12	C57
Methyl	FGSG_10012	conserved hypothetical protein	IPR013216	Methyltransferase type 11
Methyl	FGSG_10175	related to PET56 - rRNA (guanosine-2`-O-)-methyltransferase	IPR013123	tRNA/rRNA methyltransferase, SpoU; RNA 2-O ribose methyltransferase, substrate binding
Methyl	FGSG_10220	conserved hypothetical protein	IPR013216	Methyltransferase type 11
Methyl	FGSG_10331	related to O-methyltransferase	IPR001077	O-methyltransferase, family 2; Winged helix-turn-helix transcription repressor DNA-binding
Methyl	FGSG_10336	conserved hypothetical protein	IPR013216	Methyltransferase type 11
Methyl	FGSG_10464	polyketide synthase	IPR013217	Beta-ketoacyl synthase; Acyl transferase domain; Acyl carrier protein-like; Methyltransferase type 12; Polyketide synthase, KR; Beta-ketoacyl synthase, N-terminal; Beta-ketoacyl synthase, C-terminal; Acyl transferase; Acyl transferase/acyl hydrolase/lysophospholipase; Malonyl-CoA ACP transacylase, ACP-binding; Thiolase-like, subgroup; Thiolase-like; NAD(P)-binding domain; Beta-ketoacyl synthase, …	C60
Methyl	FGSG_10647	conserved hypothetical protein	IPR013216	Methyltransferase type 11
Methyl	FGSG_10741	related to tocopherol O-methyltransferase	IPR013216	Methyltransferase type 11
Methyl	FGSG_11074	conserved hypothetical protein	IPR013216	Methyltransferase type 11
Methyl	FGSG_11344	conserved hypothetical protein	IPR013216	Methyltransferase type 11
Methyl	FGSG_12522	conserved hypothetical protein	IPR013216	Methyltransferase type 11
Methyl	FGSG_12571	conserved hypothetical protein	IPR013216	Methyltransferase type 11
Methyl	FGSG_13489	related to RMS1 - regulatory protein	IPR015353	SET domain; RuBisCO-cytochrome methylase, RMS1; Rubisco LS methyltransferase, substrate-binding domain
Methyl	FGSG_13799	conserved hypothetical protein	IPR007848	Methyltransferase small
Methyl	FGSG_15669	related to sterigmatocystin 7-O-methyltransferase precursor	IPR001077	O-methyltransferase, family 2; O-methyltransferase, COMT, eukaryota	C53
Methyl	FGSG_15676	NPS19 AM-toxin synthetase (AMT)	IPR013216	AMP-dependent synthetase/ligase; Condensation domain; Phosphopantetheine attachment site; Phosphopantetheine-binding; Acyl carrier protein-like; Amino acid adenylation; Methyltransferase type 11; Polyketide synthase, phosphopantetheine-binding; AMP-binding, conserved site	C06
Methyl	FGSG_15775	hypothetical protein	IPR013216	Methyltransferase type 11
Methyl	FGSG_15891	related to trans-aconitate 3-methyltransferase	IPR013216	Methyltransferase type 11
Methyl	FGSG_16059	hypothetical protein	IPR013216	Methyltransferase type 11	C67
Methyl	FGSG_16195	hypothetical protein	IPR013216	Methyltransferase type 11
Methyl	FGSG_16204	hypothetical protein	IPR013216	Methyltransferase type 11
Methyl	FGSG_16229	hypothetical protein	IPR013216	Methyltransferase type 11
Methyl	FGSG_16357	hypothetical protein	IPR013216	Methyltransferase type 11
Methyl	FGSG_16390	hypothetical protein	IPR013217	Beta-ketoacyl synthase; Methyltransferase type 12	C30
Methyl	FGSG_16425	hypothetical protein	IPR013216	Methyltransferase type 11
Methyl	FGSG_16514	related to TAD2 - tRNA-specific adenosine deaminase 2	IPR017805; IPR019257	Formylglycine-generating sulphatase enzyme domain; C-type lectin fold; SAM-dependent methyltransferase, EsaF-type, putative; Methyltransferase, domain of unknown function DUF2260; DinB-like domain
Methyl	FGSG_16531	related to N-methyltransferases	IPR013216	Methyltransferase type 11; Uncharacterised protein family, methyltransferase, Williams-Beuren syndrome
Methyl	FGSG_16532	probable delta(24)-sterol c-methyltransferase (ERG6)	IPR013216	Methyltransferase type 11; Sterol methyltransferase C-terminal
Methyl	FGSG_16549	hypothetical protein	IPR001077	O-methyltransferase, family 2; O-methyltransferase, COMT, eukaryota
Methyl	FGSG_16576	hypothetical protein	IPR013217	Methyltransferase type 12
Methyl	FGSG_16832	related to regulatory protein SET1	IPR024636	SET domain; Post-SET domain; Nucleotide-binding, alpha-beta plait; Histone-lysine N-methyltransferase; Histone H3-K4 methyltransferase Set1, fungal; Histone lysine methyltransferase SET associated; COMPASS complex Set1 subunit, N-SET domain
Methyl	FGSG_16879	hypothetical protein	IPR013216	Methyltransferase type 11
Methyl	FGSG_16881	hypothetical protein	IPR013216	Methyltransferase type 11
Methyl	FGSG_16917	hypothetical protein	IPR013216	Methyltransferase type 11
Methyl	FGSG_17283	related to MRM2 - Mitochondrial rRNA methyltransferase	IPR002877	Ribosomal RNA methyltransferase RrmJ/FtsJ; Ribosomal RNA large subunit methyltransferase E
Methyl	FGSG_17461	hypothetical protein	IPR013216	Methyltransferase type 11
Methyl	FGSG_17474	hypothetical protein	IPR013216	Methyltransferase type 11
Methyl	FGSG_17677	related to polyketide synthase	IPR013217	Acyltransferase ChoActase/COT/CPT; Beta-ketoacyl synthase; Acyl transferase domain; Phosphopantetheine-binding; Acyl carrier protein-like; GroES-like; Alcohol dehydrogenase, C-terminal; Methyltransferase type 12; Polyketide synthase, KR; Beta-ketoacyl synthase, N-terminal; Beta-ketoacyl synthase, C-terminal; Acyl transferase; Acyl transferase/acyl hydrolase/lysophospholipase; Malonyl-CoA ACP tran…	C34
Methyl	FGSG_17704	conserved hypothetical protein	IPR013216	Methyltransferase type 11
Oxido	FGSG_00043	conserved hypothetical protein	IPR023753	Pyridine nucleotide-disulphide oxidoreductase, class-II; FAD-dependent pyridine nucleotide-disulphide oxidoreductase; NAD(P)-binding domain; Pyridine nucleotide-disulphide oxidoreductase, FAD/NAD(P)-binding domain	C02
Oxido	FGSG_00053	probable AAD14 - strong similarity to aryl-alcohol reductase	IPR023210	Aldo/keto reductase; NADP-dependent oxidoreductase domain
Oxido	FGSG_00078	related to aldo/keto reductase	IPR023210	Aldo/keto reductase; NADP-dependent oxidoreductase domain
Oxido	FGSG_00321	related to D-xylose reductase II,III protein	IPR023210	Aldo/keto reductase; NADP-dependent oxidoreductase domain
Oxido	FGSG_00376	probable NADH dehydrogenase (ubiquinone) 49K chain	IPR001135	NADH-quinone oxidoreductase, subunit D; NADH dehydrogenase I, subunit D; NADH:ubiquinone oxidoreductase, 49kDa subunit, conserved site; NAD(P)H-quinone oxidoreductase subunit D/H
Oxido	FGSG_00427	probable pyridoxine 4-dehydrogenase	IPR023210	Aldo/keto reductase; NADP-dependent oxidoreductase domain
Oxido	FGSG_00765	probable flavohemoglobin	IPR001433; IPR008333	Globin, subset; Oxidoreductase FAD/NAD(P)-binding; Flavoprotein pyridine nucleotide cytochrome reductase; Oxidoreductase, FAD-binding domain; Globin-like; Globin, structural domain; Ferredoxin reductase-type FAD-binding domain; Riboflavin synthase-like beta-barrel
Oxido	FGSG_00871	probable thioredoxin-disulfide reductase CYS-9	IPR023753	Pyridine nucleotide-disulphide oxidoreductase, class-II; Thioredoxin reductase; Pyridine nucleotide-disulphide oxidoreductase, class-II, active site; FAD-dependent pyridine nucleotide-disulphide oxidoreductase; Pyridine nucleotide-disulphide oxidoreductase, FAD/NAD(P)-binding domain
Oxido	FGSG_00926	probable cytochrome-b5 reductase, mitochondrial outer membrane form	IPR001433; IPR008333	Oxidoreductase FAD/NAD(P)-binding; Flavoprotein pyridine nucleotide cytochrome reductase; NADH:cytochrome b5 reductase (CBR); Oxidoreductase, FAD-binding domain; Ferredoxin reductase-type FAD-binding domain; Riboflavin synthase-like beta-barrel
Oxido	FGSG_01433	probable glutamate synthase (NADPH)	IPR023753	Glutamine amidotransferase, class-II; Glutamate synthase, alpha subunit, C-terminal; Glutamate synthase, central-C; Glutamate synthase, NADH/NADPH, small subunit 1; Glutamate synthase, central-N; Alpha-helical ferredoxin; Glutamate synthase, eukaryotic; Fumarate reductase, C-terminal; Aldolase-type TIM barrel; Glutamine amidotransferase, type II; Pyridine nucleotide-disulphide oxidoreductase, FAD…
Oxido	FGSG_01523	probable D-xylose reductase	IPR023210	Aldo/keto reductase; Aldo/keto reductase, conserved site; Aldo/keto reductase subgroup; NADP-dependent oxidoreductase domain
Oxido	FGSG_01648	conserved hypothetical protein	IPR006076	FAD dependent oxidoreductase
Oxido	FGSG_01730	probable D-amino-acid oxidase	IPR006076	FAD dependent oxidoreductase; D-amino acid oxidase, conserved site; NAD(P)-binding domain; D-amino-acid oxidase
Oxido	FGSG_01742	related to aflatoxin B1 aldehyde reductase	IPR023210	Aldo/keto reductase; Aldo/keto reductase subgroup; NADP-dependent oxidoreductase domain	C07
Oxido	FGSG_01809	related to aryl-alcohol dehydrogenases	IPR023210	Aldo/keto reductase; NADP-dependent oxidoreductase domain
Oxido	FGSG_01867	related to methionine synthase reductase	IPR001433	Oxidoreductase FAD/NAD(P)-binding; Flavoprotein pyridine nucleotide cytochrome reductase; FAD-binding, type 1; Ferredoxin reductase-type FAD-binding domain; Riboflavin synthase-like beta-barrel; NADPH-cytochrome p450 reductase, FAD-binding, alpha-helical domain-3
Oxido	FGSG_01894	conserved hypothetical protein	IPR001433	Oxidoreductase FAD/NAD(P)-binding; Ferredoxin reductase-type FAD-binding domain; Riboflavin synthase-like beta-barrel
Oxido	FGSG_01927	related to NADPH:adrenodoxin oxidoreductase precursor, mitochondrial	IPR023753	NAD(P)-binding domain; Pyridine nucleotide-disulphide oxidoreductase, FAD/NAD(P)-binding domain
Oxido	FGSG_01972	probable bifunctional P-450:NADPH-P450 reductase	IPR001433	Cytochrome P450; Oxidoreductase FAD/NAD(P)-binding; Cytochrome P450, E-class, group I; FAD-binding, type 1; Flavodoxin/nitric oxide synthase; Ferredoxin reductase-type FAD-binding domain; Riboflavin synthase-like beta-barrel; Cytochrome P450, conserved site; NADPH-cytochrome p450 reductase, FAD-binding, alpha-helical domain-3
Oxido	FGSG_02137	probable NADH cytb-reductase	IPR001433; IPR008333	Cytochrome b5; Oxidoreductase FAD/NAD(P)-binding; Flavoprotein pyridine nucleotide cytochrome reductase; NADH:cytochrome b5 reductase (CBR); Oxidoreductase, FAD-binding domain; Ferredoxin reductase-type FAD-binding domain; Riboflavin synthase-like beta-barrel; Cytochrome b5, heme-binding site	C10
Oxido	FGSG_02433	related to putidaredoxin reductase	IPR004099; IPR023753	Pyridine nucleotide-disulphide oxidoreductase, dimerisation; FAD-dependent pyridine nucleotide-disulphide oxidoreductase; FAD/NAD-linked reductase, dimerisation; Rieske [2Fe-2S] iron-sulphur domain; Pyridine nucleotide-disulphide oxidoreductase, FAD/NAD(P)-binding domain
Oxido	FGSG_02477	probable NADH dehydrogenase (ubiquinone), 64 kD subunit, mitochondrial	IPR023753	Calcium-binding EF-hand; EF-hand-like domain; EF-Hand 1, calcium-binding site; EF-hand; EF-HAND 2; Pyridine nucleotide-disulphide oxidoreductase, FAD/NAD(P)-binding domain
Oxido	FGSG_02482	probable sulfite reductase (NADPH)	IPR009014	Flavodoxin; Pyruvate flavodoxin/ferredoxin oxidoreductase, N-terminal; Nitrite/sulphite reductase, hemoprotein beta-component, ferrodoxin-like; Nitrite/sulphite reductase iron-sulphur/siroheam-binding site; Nitrite/sulphite reductase 4Fe-4S domain; Flavodoxin/nitric oxide synthase; Transketolase, C-terminal/Pyruvate-ferredoxin oxidoreductase, domain II; Transketolase-like, C-terminal
Oxido	FGSG_02695	conserved hypothetical protein	IPR023753	Pyridine nucleotide-disulphide oxidoreductase, class-II; FAD-dependent pyridine nucleotide-disulphide oxidoreductase; Pyridine nucleotide-disulphide oxidoreductase, FAD/NAD(P)-binding domain
Oxido	FGSG_02703	related to 2,5-diketo-D-gluconic acid reductase	IPR023210	Aldo/keto reductase; Aldo/keto reductase, conserved site; Aldo/keto reductase subgroup; NADP-dependent oxidoreductase domain
Oxido	FGSG_02753	related to pyridoxine 4-dehydrogenase	IPR023210	Aldo/keto reductase; Aldo/keto reductase subgroup; NADP-dependent oxidoreductase domain
Oxido	FGSG_02782	probable pyruvate dehydrogenase (lipoamide) beta chain precursor (PDB1)	IPR009014	Transketolase-like, pyrimidine-binding domain; Transketolase, C-terminal; Transketolase, C-terminal/Pyruvate-ferredoxin oxidoreductase, domain II; Transketolase-like, C-terminal
Oxido	FGSG_02863	conserved hypothetical protein	IPR001327; IPR023753	Pyridine nucleotide-disulphide oxidoreductase, NAD-binding domain; FAD-dependent pyridine nucleotide-disulphide oxidoreductase; Pyridine nucleotide-disulphide oxidoreductase, FAD/NAD(P)-binding domain	C29
Oxido	FGSG_02880	related to nitrate reductase [NADPH]	IPR000572; IPR005066	Oxidoreductase, molybdopterin-binding domain; Moybdenum cofactor oxidoreductase, dimerisation; Eukaryotic molybdopterin oxidoreductase; Immunoglobulin E-set
Oxido	FGSG_02924	related to monomeric sarcosine oxidase	IPR006076	FAD dependent oxidoreductase
Oxido	FGSG_03071	related to fructosyl amino acid oxidase	IPR006076	FAD dependent oxidoreductase
Oxido	FGSG_03154	related to fructosyl amino acid oxidase	IPR006076	FAD dependent oxidoreductase
Oxido	FGSG_03249	related to glycerol-3-phosphate dehydrogenase precursor	IPR006076	FAD-dependent glycerol-3-phosphate dehydrogenase; FAD dependent oxidoreductase
Oxido	FGSG_03256	related to 2,5-diketo-D-gluconic acid reductase	IPR023210	Aldo/keto reductase; Aldo/keto reductase, conserved site; Aldo/keto reductase subgroup; NADP-dependent oxidoreductase domain	C27
Oxido	FGSG_03258	conserved hypothetical protein	IPR023753	Pyridine nucleotide-disulphide oxidoreductase, class-II; FAD-dependent pyridine nucleotide-disulphide oxidoreductase; Pyridine nucleotide-disulphide oxidoreductase, FAD/NAD(P)-binding domain	C27
Oxido	FGSG_03259	probable sulfide:quinone oxidoreductase, mitochondrial precursor	IPR023753	Sulphide quinone-reductase; Pyridine nucleotide-disulphide oxidoreductase, FAD/NAD(P)-binding domain
Oxido	FGSG_03414	related to dimethylglycine dehydrogenase, mitochondrial precursor	IPR006076	FAD dependent oxidoreductase; Glycine cleavage T-protein, N-terminal; Glycine cleavage T-protein, C-terminal barrel	C25
Oxido	FGSG_03416	related to fructosyl amino acid oxidase	IPR006076	FAD dependent oxidoreductase	C25
Oxido	FGSG_03466	probable potassium channel beta subunit protein	IPR023210	Aldo/keto reductase; Potassium channel, voltage-dependent, beta subunit, KCNAB-related; NADP-dependent oxidoreductase domain
Oxido	FGSG_03517	related to glycerol dehydrogenase	IPR023210	Aldo/keto reductase; Aldo/keto reductase, conserved site; Aldo/keto reductase subgroup; NADP-dependent oxidoreductase domain
Oxido	FGSG_03547	putative NADH cytb-reductase	IPR001433; IPR008333	Cytochrome b5; Oxidoreductase FAD/NAD(P)-binding; Flavoprotein pyridine nucleotide cytochrome reductase; NADH:cytochrome b5 reductase (CBR); Oxidoreductase, FAD-binding domain; Ferredoxin reductase-type FAD-binding domain; Riboflavin synthase-like beta-barrel; Cytochrome b5, heme-binding site
Oxido	FGSG_03729	related to salicylate 1-monooxygenase	IPR006076	Monooxygenase, FAD-binding; Aromatic-ring hydroxylase-like; FAD dependent oxidoreductase	C22
Oxido	FGSG_03755	related to 2,5-diketo-D-gluconic acid reductase	IPR023210	Aldo/keto reductase; Aldo/keto reductase, conserved site; Aldo/keto reductase subgroup; NADP-dependent oxidoreductase domain
Oxido	FGSG_03915	conserved hypothetical protein	IPR023753	Pyridine nucleotide-disulphide oxidoreductase, FAD/NAD(P)-binding domain	C19
Oxido	FGSG_04036	related to glycerol dehydrogenase	IPR023210	Aldo/keto reductase; Aldo/keto reductase, conserved site; Aldo/keto reductase subgroup; NADP-dependent oxidoreductase domain
Oxido	FGSG_04065	related to TRANSKETOLASE	IPR009014	Transketolase, N-terminal; Transketolase-like, pyrimidine-binding domain; Transketolase, C-terminal/Pyruvate-ferredoxin oxidoreductase, domain II; Transketolase-like, C-terminal; Transketolase binding site
Oxido	FGSG_04130	probable NDE1 - mitochondrial cytosolically directed NADH dehydrogenase	IPR001327; IPR023753	Pyridine nucleotide-disulphide oxidoreductase, NAD-binding domain; FAD-dependent pyridine nucleotide-disulphide oxidoreductase; Pyridine nucleotide-disulphide oxidoreductase, FAD/NAD(P)-binding domain
Oxido	FGSG_04223	related to members of the aldo/keto reductase family	IPR023210	Aldo/keto reductase; Aldo/keto reductase, conserved site; Aldo/keto reductase subgroup; NADP-dependent oxidoreductase domain
Oxido	FGSG_04335	conserved hypothetical protein	IPR001327	Pyridine nucleotide-disulphide oxidoreductase, NAD-binding domain; FAD-dependent pyridine nucleotide-disulphide oxidoreductase	C17
Oxido	FGSG_04458	probable flavohemoglobin	IPR001433; IPR008333	Globin, subset; Oxidoreductase FAD/NAD(P)-binding; Oxidoreductase, FAD-binding domain; Globin-like; Globin, structural domain; Ferredoxin reductase-type FAD-binding domain; Riboflavin synthase-like beta-barrel
Oxido	FGSG_04686	related to pyridoxine 4-dehydrogenase	IPR023210	Aldo/keto reductase; Aldo/keto reductase subgroup; NADP-dependent oxidoreductase domain
Oxido	FGSG_04722	related to salicylate 1-monooxygenase	IPR006076	Monooxygenase, FAD-binding; Aromatic-ring hydroxylase-like; FAD dependent oxidoreductase	C32
Oxido	FGSG_04811	related to D-xylose reductase II,III protein	IPR023210	Aldo/keto reductase; NADP-dependent oxidoreductase domain
Oxido	FGSG_04941	conserved hypothetical protein	IPR006076	FAD dependent oxidoreductase
Oxido	FGSG_05122	conserved hypothetical protein	IPR006076	FAD dependent oxidoreductase
Oxido	FGSG_05183	probable glutathione reductase (NADPH)	IPR004099; IPR023753	Pyridine nucleotide-disulphide oxidoreductase, dimerisation; Glutathione reductase, eukaryote/bacterial; Pyridine nucleotide-disulphide oxidoreductase, class I, active site; FAD-dependent pyridine nucleotide-disulphide oxidoreductase; FAD/NAD-linked reductase, dimerisation; Pyridine nucleotide-disulphide oxidoreductase, FAD/NAD(P)-binding domain
Oxido	FGSG_05198	probable NADH dehydrogenase (ubiquinone) 78K chain precursor	IPR006656; IPR019574	NADH:ubiquinone oxidoreductase, 75kDa subunit, conserved site; Ferredoxin; Molybdopterin oxidoreductase; NADH:ubiquinone oxidoreductase, subunit G; Beta-grasp fold, ferredoxin-type; NADH-quinone oxidoreductase, chain G, C-terminal; NADH:ubiquinone oxidoreductase, subunit G, iron-sulphur binding
Oxido	FGSG_05450	related to LPD1 - dihydrolipoamide dehydrogenase precursor	IPR004099; IPR023753	Pyridine nucleotide-disulphide oxidoreductase, dimerisation; FAD-dependent pyridine nucleotide-disulphide oxidoreductase; FAD/NAD-linked reductase, dimerisation; Pyridine nucleotide-disulphide oxidoreductase, FAD/NAD(P)-binding domain
Oxido	FGSG_05678	related to fructosyl amino acid oxidase	IPR006076	FAD dependent oxidoreductase
Oxido	FGSG_05854	probable GTP cyclohydrolase I	IPR020602	GTP cyclohydrolase I; GTP cyclohydrolase I, conserved site; GTP cyclohydrolase I/Nitrile oxidoreductase
Oxido	FGSG_06151	conserved hypothetical protein	IPR006076	FAD dependent oxidoreductase
Oxido	FGSG_06215	related to squalene monooxygenase	IPR006076	Aromatic-ring hydroxylase-like; FAD dependent oxidoreductase; Squalene epoxidase
Oxido	FGSG_06217	probable norsolorinic acid reductase	IPR023210	Aldo/keto reductase; NADP-dependent oxidoreductase domain
Oxido	FGSG_06240	related to aldo-keto reductase YPR1	IPR023210	Aldo/keto reductase; Aldo/keto reductase, conserved site; Aldo/keto reductase subgroup; NADP-dependent oxidoreductase domain
Oxido	FGSG_06498	conserved hypothetical protein	IPR023753	Pyridine nucleotide-disulphide oxidoreductase, class-II; FAD-dependent pyridine nucleotide-disulphide oxidoreductase; Pyridine nucleotide-disulphide oxidoreductase, FAD/NAD(P)-binding domain
Oxido	FGSG_06536	related to fructosyl amino acid oxidase	IPR006076	FAD dependent oxidoreductase	C39
Oxido	FGSG_06553	related to xylulose-5-phosphate/fructose-6-phosphate phosphoketolase	IPR009014	Xylulose 5-phosphate/Fructose 6-phosphate phosphoketolase; Transketolase, C-terminal/Pyruvate-ferredoxin oxidoreductase, domain II; Xylulose 5-phosphate/Fructose 6-phosphate phosphoketolase, C-terminal; Xylulose 5-phosphate/Fructose 6-phosphate phosphoketolase, N-terminal; Xylulose 5-phosphate/Fructose 6-phosphate phosphoketolase, thiamine diphosphate binding site; Xylulose 5-phosphate/Fructose 6…
Oxido	FGSG_06869	probable pyridoxine 4-dehydrogenase	IPR023210	Aldo/keto reductase; NADP-dependent oxidoreductase domain
Oxido	FGSG_06947	probable cytochrome-b5 reductase	IPR001433; IPR008333	Oxidoreductase FAD/NAD(P)-binding; Flavoprotein pyridine nucleotide cytochrome reductase; NADH:cytochrome b5 reductase (CBR); Oxidoreductase, FAD-binding domain; Ferredoxin reductase-type FAD-binding domain; Riboflavin synthase-like beta-barrel
Oxido	FGSG_07276	related to members of the aldo/keto reductase family	IPR023210	Aldo/keto reductase; Aldo/keto reductase, conserved site; Aldo/keto reductase subgroup; NADP-dependent oxidoreductase domain
Oxido	FGSG_07389	conserved hypothetical protein	IPR023753	Pyridine nucleotide-disulphide oxidoreductase, class-II; FAD-dependent pyridine nucleotide-disulphide oxidoreductase; Pyridine nucleotide-disulphide oxidoreductase, FAD/NAD(P)-binding domain
Oxido	FGSG_07500	related to nitrate reductase [NADPH]	IPR000572; IPR005066	Oxidoreductase, molybdopterin-binding domain; Cytochrome b5; Moybdenum cofactor oxidoreductase, dimerisation; Eukaryotic molybdopterin oxidoreductase; Immunoglobulin E-set
Oxido	FGSG_07596	probable bifunctional P-450:NADPH-P450 reductase	IPR001433	Cytochrome P450; Oxidoreductase FAD/NAD(P)-binding; Cytochrome P450, E-class, group I; FAD-binding, type 1; Flavodoxin/nitric oxide synthase; Ferredoxin reductase-type FAD-binding domain; Riboflavin synthase-like beta-barrel; Cytochrome P450, conserved site; NADPH-cytochrome p450 reductase, FAD-binding, alpha-helical domain-3	C40
Oxido	FGSG_07908	reductase	IPR023210	Aldo/keto reductase; Aldo/keto reductase, conserved site; Aldo/keto reductase subgroup; NADP-dependent oxidoreductase domain
Oxido	FGSG_08065	related to aryl-alcohol dehydrogenases	IPR023210	Aldo/keto reductase; NADP-dependent oxidoreductase domain	C50
Oxido	FGSG_08131	related to Pseudomonas L-fucose dehydrogenase	IPR023210	Aldo/keto reductase; NADP-dependent oxidoreductase domain
Oxido	FGSG_08402	probable nitrite reductase	IPR023753	Nitrite/sulphite reductase, hemoprotein beta-component, ferrodoxin-like; Nitrite/sulphite reductase iron-sulphur/siroheam-binding site; Nitrite/sulphite reductase 4Fe-4S domain; BFD-like [2Fe-2S]-binding domain; Nitrite reductase [NAD(P)H] large subunit, NirB; Nitrite reductase [NAD(P)H] large subunit, NirD; FAD-dependent pyridine nucleotide-disulphide oxidoreductase; Rieske [2Fe-2S] iron-sulphur…
Oxido	FGSG_08413	related to NCP1 - NADPH-cytochrome P450 reductase	IPR001433	Flavodoxin; Oxidoreductase FAD/NAD(P)-binding; Flavoprotein pyridine nucleotide cytochrome reductase; FAD-binding, type 1; Flavodoxin/nitric oxide synthase; Ferredoxin reductase-type FAD-binding domain; Riboflavin synthase-like beta-barrel; NADPH-cytochrome p450 reductase, FAD-binding, alpha-helical domain-3	C45
Oxido	FGSG_08428	related to fructosyl amino acid oxidase	IPR006076	FAD dependent oxidoreductase
Oxido	FGSG_08462	related to sarcosine oxidase	IPR006076	FAD dependent oxidoreductase
Oxido	FGSG_08463	related to MET10 - sulfite reductase flavin-binding subunit	IPR001433; IPR002869; IPR009014; IPR019752	Oxidoreductase FAD/NAD(P)-binding; Flavoprotein pyridine nucleotide cytochrome reductase; Pyruvate-flavodoxin oxidoreductase, central domain; FAD-binding, type 1; Transketolase, C-terminal/Pyruvate-ferredoxin oxidoreductase, domain II; Transketolase-like, C-terminal; Ferredoxin reductase-type FAD-binding domain; Riboflavin synthase-like beta-barrel; Pyruvate/ketoisovalerate oxidoreductase, cataly…
Oxido	FGSG_08622	probable 3-methyl-2-oxobutanoate dehydrogenase (lipoamide)E1 beta chain precursor	IPR009014	Transketolase-like, pyrimidine-binding domain; Transketolase, C-terminal; Transketolase, C-terminal/Pyruvate-ferredoxin oxidoreductase, domain II; Transketolase-like, C-terminal
Oxido	FGSG_08821	related to phthalate 4,5-dioxygenase oxygenase reductase subunit	IPR001433; IPR008333	Phthalate dioxygenase reductase; Ferredoxin; Oxidoreductase FAD/NAD(P)-binding; 3-alpha domain; Molybdenum cofactor sulfurase, C-terminal; 2Fe-2S ferredoxin, iron-sulphur binding site; Oxidoreductase, FAD-binding domain; Pyruvate kinase-like, insert domain; Beta-grasp fold, ferredoxin-type; Molybdenum cofactor sulfurase, C-terminal-like; Ferredoxin reductase-type FAD-binding domain; Riboflavin sy…
Oxido	FGSG_08886	probable complex I intermediate-associated protein CIA30 precursor, mitochondrial	IPR013857	Galactose-binding domain-like; NADH:ubiquinone oxidoreductase intermediate-associated protein 30
Oxido	FGSG_08941	probable aldehyde reductase	IPR023210	Aldo/keto reductase; Aldo/keto reductase, conserved site; Aldo/keto reductase subgroup; NADP-dependent oxidoreductase domain	C43
Oxido	FGSG_09059	conserved hypothetical protein	IPR006076	FAD dependent oxidoreductase
Oxido	FGSG_09063	related to salicylate 1-monooxygenase	IPR006076	Monooxygenase, FAD-binding; Aromatic-ring hydroxylase-like; FAD dependent oxidoreductase	C52
Oxido	FGSG_09145	conserved hypothetical protein	IPR006076	FAD dependent oxidoreductase
Oxido	FGSG_09250	probable NADH2 dehydrogenase (ubiquinone) flavoprotein 1 precursor	IPR011538; IPR019575	NADH:ubiquinone oxidoreductase, 51kDa subunit, conserved site; NADH ubiquinone oxidoreductase, F subunit; NADH:ubiquinone oxidoreductase, 51kDa subunit; Soluble ligand binding domain; NADH ubiquinone oxidoreductase, F subunit, iron sulphur binding
Oxido	FGSG_09332	probable NADH-ubiquinone oxidoreductase 19.3 kDa subunit, mitochondrial precursor	IPR006137	NADH:ubiquinone oxidoreductase-like, 20kDa subunit; NADH-ubiquinone oxidoreductase, 20 Kd subunit; [NiFe]-hydrogenase-3-type complex, small subunit/NADH:quinone oxidoreductase, subunit NuoB	C55
Oxido	FGSG_09477	conserved hypothetical protein	IPR008333	Oxidoreductase, FAD-binding domain; FMN-binding split barrel; Ferredoxin reductase-type FAD-binding domain; Riboflavin synthase-like beta-barrel
Oxido	FGSG_09557	related to NADPH-ferrihemoprotein reductase and mammalian nitric-oxide synthases	IPR001433	Flavodoxin; Oxidoreductase FAD/NAD(P)-binding; Flavoprotein pyridine nucleotide cytochrome reductase; FAD-binding, type 1; Flavodoxin/nitric oxide synthase; Ferredoxin reductase-type FAD-binding domain; Riboflavin synthase-like beta-barrel; NADPH-cytochrome p450 reductase, FAD-binding, alpha-helical domain-3
Oxido	FGSG_09720	conserved hypothetical protein	IPR023753	FAD-dependent pyridine nucleotide-disulphide oxidoreductase; Pyridine nucleotide-disulphide oxidoreductase, FAD/NAD(P)-binding domain
Oxido	FGSG_09786	probable NCP1 - NADPH-cytochrome P450 reductase	IPR001433	Flavodoxin; Oxidoreductase FAD/NAD(P)-binding; Flavoprotein pyridine nucleotide cytochrome reductase; FAD-binding, type 1; Flavodoxin/nitric oxide synthase; Ferredoxin reductase-type FAD-binding domain; Riboflavin synthase-like beta-barrel; NADPH-cytochrome p450 reductase, FAD-binding, alpha-helical domain-3
Oxido	FGSG_09844	probable LPD1 - dihydrolipoamide dehydrogenase precursor	IPR004099; IPR023753	Pyridine nucleotide-disulphide oxidoreductase, dimerisation; Dihydrolipoamide dehydrogenase; Pyridine nucleotide-disulphide oxidoreductase, class I, active site; FAD-dependent pyridine nucleotide-disulphide oxidoreductase; FAD/NAD-linked reductase, dimerisation; Pyridine nucleotide-disulphide oxidoreductase, FAD/NAD(P)-binding domain
Oxido	FGSG_09998	probable transketolase	IPR009014	Transketolase, N-terminal; Transketolase-like, pyrimidine-binding domain; Transketolase, C-terminal; Transketolase, bacterial-like; Transketolase, C-terminal/Pyruvate-ferredoxin oxidoreductase, domain II; Transketolase-like, C-terminal; Transketolase binding site
Oxido	FGSG_10036	related to gamma-glutamylcysteine synthetase light chain	IPR023210	NADP-dependent oxidoreductase domain
Oxido	FGSG_10216	related to potassium channel beta subunit protein	IPR023210	Aldo/keto reductase; Aldo/keto reductase subgroup; NADP-dependent oxidoreductase domain
Oxido	FGSG_10229	conserved hypothetical protein	IPR006076	FAD dependent oxidoreductase
Oxido	FGSG_10276	probable NADH-ubiquinone oxidoreductase 19.3 kDa subunit, mitochondrial precursor	IPR006137	NADH:ubiquinone oxidoreductase-like, 20kDa subunit; NADH-ubiquinone oxidoreductase, 20 Kd subunit; [NiFe]-hydrogenase-3-type complex, small subunit/NADH:quinone oxidoreductase, subunit NuoB
Oxido	FGSG_10500	conserved hypothetical protein	IPR023753	FAD-dependent pyridine nucleotide-disulphide oxidoreductase; Pyridine nucleotide-disulphide oxidoreductase, FAD/NAD(P)-binding domain
Oxido	FGSG_10537	related to D-amino acid oxidase	IPR006076	FAD dependent oxidoreductase; D-amino acid oxidase, conserved site; NAD(P)-binding domain; D-amino-acid oxidase
Oxido	FGSG_11342	conserved hypothetical protein	IPR013857	Galactose-binding domain-like; NADH:ubiquinone oxidoreductase intermediate-associated protein 30
Oxido	FGSG_11400	conserved hypothetical protein	IPR006076	FAD dependent oxidoreductase
Oxido	FGSG_11407	conserved hypothetical protein	IPR023753	Pyridine nucleotide-disulphide oxidoreductase, class-II; FAD-dependent pyridine nucleotide-disulphide oxidoreductase; Pyridine nucleotide-disulphide oxidoreductase, FAD/NAD(P)-binding domain
Oxido	FGSG_11986	related to fructosyl amino acid oxidase	IPR006076	FAD dependent oxidoreductase	C06
Oxido	FGSG_12373	related to fructosyl amino acid oxidase	IPR006076	FAD dependent oxidoreductase
Oxido	FGSG_12407	related to Pseudomonas L-fucose dehydrogenase	IPR023210	Aldo/keto reductase; NADP-dependent oxidoreductase domain
Oxido	FGSG_12483	probable members of the aldo/keto reductase family	IPR023210	Aldo/keto reductase; Aldo/keto reductase subgroup; NADP-dependent oxidoreductase domain
Oxido	FGSG_12694	related to cytochrome-c mitochondrial import factor CYC2	IPR008333	NADH:cytochrome b5 reductase (CBR); Oxidoreductase, FAD-binding domain; Ferredoxin reductase-type FAD-binding domain; Riboflavin synthase-like beta-barrel
Oxido	FGSG_13385	probable potassium channel beta subunit protein	IPR023210	Aldo/keto reductase; Potassium channel, voltage-dependent, beta subunit, KCNAB-related; NADP-dependent oxidoreductase domain
Oxido	FGSG_13514	related to pyridoxine 4-dehydrogenase	IPR023210	Aldo/keto reductase; NADP-dependent oxidoreductase domain
Oxido	FGSG_13617	probable D-amino-acid oxidase	IPR006076	FAD dependent oxidoreductase; D-amino acid oxidase, conserved site; NAD(P)-binding domain; D-amino-acid oxidase
Oxido	FGSG_15693	related to cytochrome P450	IPR001433; IPR008333	Ferredoxin; Cytochrome P450; Oxidoreductase FAD/NAD(P)-binding; Cytochrome P450, B-class; 2Fe-2S ferredoxin, iron-sulphur binding site; Oxidoreductase, FAD-binding domain; Beta-grasp fold, ferredoxin-type; Ferredoxin reductase-type FAD-binding domain; Riboflavin synthase-like beta-barrel; Cytochrome P450, conserved site	C04
Oxido	FGSG_15910	related to NIT-3 nitrate reductase [NADPH]	IPR000572; IPR001433; IPR005066; IPR008333	Oxidoreductase, molybdopterin-binding domain; Cytochrome b5; Oxidoreductase FAD/NAD(P)-binding; Flavoprotein pyridine nucleotide cytochrome reductase; NADH:cytochrome b5 reductase (CBR); Moybdenum cofactor oxidoreductase, dimerisation; Oxidoreductase, FAD-binding domain; Eukaryotic molybdopterin oxidoreductase; Nitrate reductase NADH dependent; Immunoglobulin E-set; Ferredoxin reductase-type FAD-…
Oxido	FGSG_15979	probable potassium channel beta subunit protein	IPR023210	Aldo/keto reductase; Potassium channel, voltage-dependent, beta subunit, KCNAB-related; NADP-dependent oxidoreductase domain	C15
Oxido	FGSG_16373	hypothetical protein	IPR006076	FAD dependent oxidoreductase
Oxido	FGSG_16376	hypothetical protein	IPR006076	FAD dependent oxidoreductase; Rieske [2Fe-2S] iron-sulphur domain	C29
Oxido	FGSG_16432	probable cytochrome-b5 reductase	IPR001433; IPR008333	Cytochrome b5; Oxidoreductase FAD/NAD(P)-binding; Flavoprotein pyridine nucleotide cytochrome reductase; NADH:cytochrome b5 reductase (CBR); Oxidoreductase, FAD-binding domain; Ferredoxin reductase-type FAD-binding domain; Riboflavin synthase-like beta-barrel; Cytochrome b5, heme-binding site
Oxido	FGSG_16442	related to cytochrome-b5 reductase, mitochondrial	IPR001433; IPR008333	Oxidoreductase FAD/NAD(P)-binding; Flavoprotein pyridine nucleotide cytochrome reductase; NADH:cytochrome b5 reductase (CBR); Oxidoreductase, FAD-binding domain; Ferredoxin reductase-type FAD-binding domain; Riboflavin synthase-like beta-barrel
Oxido	FGSG_16798	related to mitochondrial cytosolically directed NADH dehydrogenase	IPR023753	FAD-dependent pyridine nucleotide-disulphide oxidoreductase; Pyridine nucleotide-disulphide oxidoreductase, FAD/NAD(P)-binding domain
Oxido	FGSG_16845	hypothetical protein	IPR023753	Pyridine nucleotide-disulphide oxidoreductase, class-II; FAD-dependent pyridine nucleotide-disulphide oxidoreductase; NAD(P)-binding domain; Pyridine nucleotide-disulphide oxidoreductase, FAD/NAD(P)-binding domain
Oxido	FGSG_16920	hypothetical protein	IPR006076	FAD dependent oxidoreductase
Oxido	FGSG_16923	hypothetical protein	IPR006076	FAD dependent oxidoreductase
Oxido	FGSG_17089	related to D-amino acid oxidase	IPR006076	FAD dependent oxidoreductase; D-amino acid oxidase, conserved site; NAD(P)-binding domain; D-amino-acid oxidase
Oxido	FGSG_17178	hypothetical protein	IPR006076	FAD dependent oxidoreductase	C54
Oxido	FGSG_17182	related to NADH2 dehydrogenase (ubiquinone) 31K chain precursor	IPR001268	NADH:ubiquinone oxidoreductase, 30kDa subunit; NADH dehydrogenase, subunit C; NADH:ubiquinone oxidoreductase, 30kDa subunit, conserved site
Oxido	FGSG_17187	hypothetical protein	IPR013857	Galactose-binding domain-like; NADH:ubiquinone oxidoreductase intermediate-associated protein 30
Oxido	FGSG_17552	hypothetical protein	IPR001433	Indoleamine 2,3-dioxygenase; Cytochrome b5; Oxidoreductase FAD/NAD(P)-binding; Flavoprotein pyridine nucleotide cytochrome reductase; FAD-binding, type 1; Nitric-oxide synthase; Riboflavin synthase-like beta-barrel; NADPH-cytochrome p450 reductase, FAD-binding, alpha-helical domain-3
P450	FGSG_00012	related to benzoate 4-monooxygenase cytochrome P450	IPR001128	Cytochrome P450; Cytochrome P450, E-class, group I; Cytochrome P450, conserved site	C01
P450	FGSG_00071	cytochrome P450 monooxygenase	IPR001128	Cytochrome P450; Cytochrome P450, E-class, group IV; Cytochrome P450, conserved site	C03
P450	FGSG_01000	probable cytochrome P450 51 (eburicol 14 alpha-demethylase)	IPR001128	Cytochrome P450; Cytochrome P450, E-class, group IV; Cytochrome P450, conserved site
P450	FGSG_01284	related to n-alkane-inducible cytochrome P450	IPR001128	Cytochrome P450; Cytochrome P450, E-class, group I; Cytochrome P450, conserved site
P450	FGSG_01583	conserved hypothetical protein	IPR001128	Cytochrome P450
P450	FGSG_01722	related to trichodiene oxygenase cytochrome P450	IPR001128	Cytochrome P450; Cytochrome P450, E-class, group I; Cytochrome P450, conserved site
P450	FGSG_01739	related to trichodiene oxygenase cytochrome P450	IPR001128	Cytochrome P450; Cytochrome P450, E-class, group I; Cytochrome P450, conserved site	C07
P450	FGSG_01740	related to cytochrome P450 monooxigenase	IPR001128	Cytochrome P450; Cytochrome P450, E-class, group I; Cytochrome P450, conserved site	C07
P450	FGSG_01745	related to pisatin demethylase cytochrome P450	IPR001128	Cytochrome P450; Cytochrome P450, E-class, group I; Cytochrome P450, conserved site
P450	FGSG_01767	related to pisatin demethylase	IPR001128	Cytochrome P450; Cytochrome P450, E-class, group IV
P450	FGSG_01868	related to cytochrome P450 monooxygenase (lovA)	IPR001128	Cytochrome P450; Cytochrome P450, E-class, group IV; Cytochrome P450, conserved site
P450	FGSG_01959	probable cytochrome P450 (involved in C-22 denaturation of the ergosterol side-chain)	IPR001128	Cytochrome P450; Cytochrome P450, E-class, group IV; Cytochrome P450, conserved site
P450	FGSG_01972	probable bifunctional P-450:NADPH-P450 reductase	IPR001128	Cytochrome P450; Oxidoreductase FAD/NAD(P)-binding; Cytochrome P450, E-class, group I; FAD-binding, type 1; Flavodoxin/nitric oxide synthase; Ferredoxin reductase-type FAD-binding domain; Riboflavin synthase-like beta-barrel; Cytochrome P450, conserved site; NADPH-cytochrome p450 reductase, FAD-binding, alpha-helical domain-3
P450	FGSG_02111	related to cytochrome P450 7A1	IPR001128	Cytochrome P450; Cytochrome P450, E-class, group IV; Cytochrome P450, conserved site	C09
P450	FGSG_02114	related to cytochrome P450 7B1	IPR001128	Cytochrome P450; Cytochrome P450, E-class, group IV	C09
P450	FGSG_02117	related to cytochrome P450 monooxygenase (lovA)	IPR001128	Cytochrome P450; Cytochrome P450, E-class, group IV; Cytochrome P450, conserved site	C09
P450	FGSG_02118	related to pisatin demethylase / cytochrome P450 monooxygenase	IPR001128	Cytochrome P450; Cytochrome P450, E-class, group IV	C09
P450	FGSG_02138	probable monooxygenase	IPR001128	Cytochrome P450; Cytochrome P450, E-class, group IV	C10
P450	FGSG_02366	related to sterigmatocystin biosynthesis P450 monooxygenase STCS	IPR001128	Cytochrome P450; Cytochrome P450, E-class, group I	C14
P450	FGSG_02367	related to trichodiene oxygenase cytochrome P450	IPR001128	Cytochrome P450; Cytochrome P450, E-class, group I; Cytochrome P450, conserved site	C14
P450	FGSG_02371.2	related to trichodiene oxygenase cytochrome P450	IPR001128	Cytochrome P450; Cytochrome P450, E-class, group I; Cytochrome P450, conserved site	C14
P450	FGSG_02419	related to pisatin demethylase	IPR001128	Cytochrome P450; Cytochrome P450, E-class, group I
P450	FGSG_02668	related to linoleate diol synthase	IPR001128	Cytochrome P450; Haem peroxidase, animal; Haem peroxidase; Cytochrome P450, conserved site; Haem peroxidase, animal, subgroup
P450	FGSG_02672	probable cytochrome P450 monooxygenase (lovA)	IPR001128	Cytochrome P450; Cytochrome P450, E-class, group IV; Cytochrome P450, conserved site
P450	FGSG_02872	related to cytochrome P450 8B1	IPR001128	Cytochrome P450; Cytochrome P450, E-class, group IV; Cytochrome P450, conserved site	C29
P450	FGSG_02929	related to pisatin demethylase (cytochrome P450)	IPR001128	Cytochrome P450; Cytochrome P450, E-class, group I
P450	FGSG_02982	related to pisatin demethylase / cytochrome P450 monooxygenase	IPR001128	Cytochrome P450; Cytochrome P450, E-class, group I; Cytochrome P450, conserved site
P450	FGSG_03086	related to pisatin demethylase cytochrome P450	IPR001128	Cytochrome P450; Cytochrome P450, E-class, group I
P450	FGSG_03191	related to isotrichodermin C-15 hydroxylase (cytochrome P-450 monooxygenase CYP65A1)	IPR001128	Cytochrome P450; Cytochrome P450, E-class, group I; Cytochrome P450, conserved site
P450	FGSG_03260	related to pisatin demethylase cytochrome P450	IPR001128	Cytochrome P450; Cytochrome P450, E-class, group I; Cytochrome P450, conserved site
P450	FGSG_03264	related to pisatin demethylase / cytochrome P450 monooxygenase	IPR001128	Cytochrome P450; Cytochrome P450, E-class, group I; Cytochrome P450, conserved site
P450	FGSG_03498	related to cytochrome P450 7B1	IPR001128	Cytochrome P450	C24
P450	FGSG_03535	trichodiene oxygenase [cytochrome P450]	IPR001128	Cytochrome P450; Cytochrome P450, E-class, group I; Cytochrome P450, conserved site	C23
P450	FGSG_03540	isotrichodermin C-15 hydroxylase	IPR001128	Cytochrome P450; Cytochrome P450, E-class, group I; Cytochrome P450, conserved site	C23
P450	FGSG_03542	probable cytochrome P450	IPR001128	Cytochrome P450	C23
P450	FGSG_03548	monooxygenase	IPR001128	Cytochrome P450; Cytochrome P450, E-class, group IV
P450	FGSG_03686	probable cytochrome P450 (involved in C-22 denaturation of the ergosterol side-chain)	IPR001128	Cytochrome P450; Cytochrome P450, E-class, group IV
P450	FGSG_03700	related to O-methylsterigmatocystin oxidoreductase	IPR001128	Cytochrome P450; Cytochrome P450, E-class, group I; Cytochrome P450, conserved site
P450	FGSG_03741	related to O-methylsterigmatocystin oxidoreductase	IPR001128	Cytochrome P450; Cytochrome P450, E-class, group I
P450	FGSG_03796	related to cytochrome P450 7B1	IPR001128	Cytochrome P450; Cytochrome P450, E-class, group IV
P450	FGSG_03860	related to TRI13 - cytochrome P450	IPR001128	Cytochrome P450; Cytochrome P450, E-class, group I; Cytochrome P450, conserved site	C20
P450	FGSG_04092	probable cytochrome P450 51 (eburicol 14 alpha-demethylase)	IPR001128	Cytochrome P450; Cytochrome P450, E-class, group IV; Cytochrome P450, conserved site
P450	FGSG_04590	related to isotrichodermin C-15 hydroxylase (cytochrome P-450 monooxygenase CYP65A1)	IPR001128	Cytochrome P450; Cytochrome P450, E-class, group IV; Cytochrome P450, conserved site	C16
P450	FGSG_04717	probable cytochrome P450 monooxygenase (lovA)	IPR001128	Cytochrome P450; Cytochrome P450, E-class, group IV; Cytochrome P450, conserved site
P450	FGSG_05334	conserved hypothetical protein	IPR001128	Cytochrome P450
P450	FGSG_05806	related to benzoate 4-monooxygenase cytochrome P450	IPR001128	Cytochrome P450; Cytochrome P450, E-class, group I; Cytochrome P450, conserved site
P450	FGSG_06068	related to benzoate 4-monooxygenase cytochrome P450	IPR001128	Cytochrome P450; Cytochrome P450, E-class, group I; Cytochrome P450, conserved site
P450	FGSG_06447	related to O-methylsterigmatocystin oxidoreductase	IPR001128	Cytochrome P450; Cytochrome P450, E-class, group I	C36
P450	FGSG_07596	probable bifunctional P-450:NADPH-P450 reductase	IPR001128	Cytochrome P450; Oxidoreductase FAD/NAD(P)-binding; Cytochrome P450, E-class, group I; FAD-binding, type 1; Flavodoxin/nitric oxide synthase; Ferredoxin reductase-type FAD-binding domain; Riboflavin synthase-like beta-barrel; Cytochrome P450, conserved site; NADPH-cytochrome p450 reductase, FAD-binding, alpha-helical domain-3	C40
P450	FGSG_07765	related to isotrichodermin C-15 hydroxylase (cytochrome P-450 monooxygenase CYP65A1)	IPR001128	Cytochrome P450; Cytochrome P450, E-class, group I; Cytochrome P450, conserved site
P450	FGSG_07859	conserved hypothetical protein	IPR001128	IQ motif, EF-hand binding site; Cytochrome P450
P450	FGSG_08005	related to cyclopropane-fatty-acyl-phospholipid synthase	IPR001128	Cytochrome P450; Cytochrome P450, E-class, group IV	C51
P450	FGSG_08023	related to isotrichodermin C-15 hydroxylase (cytochrome P-450 monooxygenase CYP65A1)	IPR001128	Cytochrome P450; Cytochrome P450, E-class, group I; Cytochrome P450, conserved site	C51
P450	FGSG_08079	probable benzoate 4-monooxygenase cytochrome P450	IPR001128	Cytochrome P450; Cytochrome P450, E-class, group I; Cytochrome P450, conserved site	C49
P450	FGSG_08183	related to cytochrome P450 3A7	IPR001128	Cytochrome P450; Cytochrome P450, E-class, group I	C48
P450	FGSG_08187	related to cytochrome P450 monooxygenase (lovA)	IPR001128	Cytochrome P450; Cytochrome P450, E-class, group IV; Cytochrome P450, conserved site	C48
P450	FGSG_08207	related to cytochrome P450 7B1	IPR001128	Cytochrome P450; Cytochrome P450, E-class, group IV; Cytochrome P450, conserved site	C47
P450	FGSG_08377	related to cytochrome P450 94A1	IPR001128	Cytochrome P450; Cytochrome P450, E-class, group I; Cytochrome P450, conserved site
P450	FGSG_08412	related to benzoate 4-monooxygenase cytochrome P450	IPR001128	Cytochrome P450; Cytochrome P450, E-class, group I; Cytochrome P450, conserved site	C45
P450	FGSG_08809	related to trichodiene oxygenase cytochrome P450	IPR001128	Cytochrome P450; Cytochrome P450, E-class, group I
P450	FGSG_09086	related to O-methylsterigmatocystin oxidoreductase	IPR001128	Cytochrome P450; Cytochrome P450, E-class, group I	C52
P450	FGSG_09195	related to cycloheximide-inducible protein CIP70 (cytochrome P450 family)	IPR001128	Cytochrome P450; Cytochrome P450, E-class, group IV; Cytochrome P450, conserved site	C53
P450	FGSG_09351	related to pisatin demethylase / cytochrome P450 monooxygenase	IPR001128	Cytochrome P450; Cytochrome P450, E-class, group I; Cytochrome P450, conserved site
P450	FGSG_09916	related to cytochrome P450 3A7	IPR001128	Cytochrome P450; Cytochrome P450, E-class, group I; Cytochrome P450, conserved site
P450	FGSG_10461	related to cytochrome P450 4ae1	IPR001128	Cytochrome P450; Cytochrome P450, E-class, group I; Cytochrome P450, conserved site	C60
P450	FGSG_10571	related to O-methylsterigmatocystin oxidoreductase	IPR001128	Cytochrome P450; Cytochrome P450, E-class, group I; Cytochrome P450, conserved site
P450	FGSG_10629	related to TRI13 - cytochrome P450	IPR001128	Cytochrome P450; Cytochrome P450, E-class, group IV; Cytochrome P450, conserved site
P450	FGSG_10695	related to isotrichodermin C-15 hydroxylase (cytochrome P-450 monooxygenase CYP65A1)	IPR001128	Cytochrome P450; Cytochrome P450, E-class, group I; Cytochrome P450, conserved site
P450	FGSG_10910	related to cytochrome P450 7B1	IPR001128	Cytochrome P450
P450	FGSG_10960	related to linoleate diol synthase	IPR001128	Cytochrome P450; Haem peroxidase, animal; Haem peroxidase
P450	FGSG_10991	related to benzoate 4-monooxygenase cytochrome P450	IPR001128	Cytochrome P450; Cytochrome P450, E-class, group I; Cytochrome P450, conserved site	C64
P450	FGSG_11024	probable cytochrome P450 51 (eburicol 14 alpha-demethylase)	IPR001128	Cytochrome P450; Cytochrome P450, E-class, group IV; Cytochrome P450, conserved site
P450	FGSG_11038	related to trichodiene oxygenase cytochrome P450	IPR001128	Cytochrome P450; Cytochrome P450, E-class, group I; Cytochrome P450, conserved site
P450	FGSG_11282	related to cycloheximide-inducible protein CIP70 (cytochrome P450 family)	IPR001128	Cytochrome P450; Cytochrome P450, E-class, group IV
P450	FGSG_11303	related to isotrichodermin C-15 hydroxylase (cytochrome P-450 monooxygenase CYP65A1)	IPR001128	Cytochrome P450; Cytochrome P450, E-class, group I
P450	FGSG_11389	related to O-methylsterigmatocystin oxidoreductase	IPR001128	Cytochrome P450; Cytochrome P450, E-class, group I; Cytochrome P450, conserved site	C66
P450	FGSG_11424	related to pisatin demethylase cytochrome P450	IPR001128	Cytochrome P450; Cytochrome P450, E-class, group I
P450	FGSG_11498	related to pisatin demethylase (cytochrome P450)	IPR001128	Cytochrome P450; Cytochrome P450, E-class, group I
P450	FGSG_11536	probable cycloheximide-inducible protein CIP70 (cytochrome P450 family)	IPR001128	Cytochrome P450; Cytochrome P450, E-class, group IV; Cytochrome P450, conserved site
P450	FGSG_12342	related to pisatin demethylase	IPR001128	Cytochrome P450; Cytochrome P450, E-class, group IV; Cytochrome P450, conserved site	C18
P450	FGSG_12534	related to pisatin demethylase / cytochrome P450 monooxygenase	IPR001128	Cytochrome P450; Cytochrome P450, E-class, group I; Cytochrome P450, conserved site
P450	FGSG_12599	related to trichodiene oxygenase cytochrome P450	IPR001128	Cytochrome P450; Cytochrome P450, E-class, group I; Cytochrome P450, conserved site	C32
P450	FGSG_12737	related to benzoate 4-monooxygenase cytochrome P450	IPR001128	Cytochrome P450; Cytochrome P450, E-class, group I; Cytochrome P450, conserved site
P450	FGSG_13176	related to pisatin demethylase cytochrome P450	IPR001128	Cytochrome P450; Cytochrome P450, E-class, group I; Cytochrome P450, conserved site
P450	FGSG_13445	probable benzoate 4-monooxygenase cytochrome P450	IPR001128	Cytochrome P450; Cytochrome P450, E-class, group I; Cytochrome P450, conserved site
P450	FGSG_15680	related to benzoate-para-hydroxylase (cytochrome P450)	IPR001128	Cytochrome P450; Cytochrome P450, E-class, group I; Cytochrome P450, conserved site	C02
P450	FGSG_15693	related to cytochrome P450	IPR001128	Ferredoxin; Cytochrome P450; Oxidoreductase FAD/NAD(P)-binding; Cytochrome P450, B-class; 2Fe-2S ferredoxin, iron-sulphur binding site; Oxidoreductase, FAD-binding domain; Beta-grasp fold, ferredoxin-type; Ferredoxin reductase-type FAD-binding domain; Riboflavin synthase-like beta-barrel; Cytochrome P450, conserved site	C04
P450	FGSG_15820	related to Fum15 protein (cytochrome P450 family protein)	IPR001128	Cytochrome P450; Cytochrome P450, E-class, group I
P450	FGSG_15886	related to CI-1 cycloheximide-inducible protein CIP70 (cytochrome P450 family)	IPR001128	Cytochrome P450; Cytochrome P450, E-class, group IV; Cytochrome P450, conserved site	C08
P450	FGSG_15932	related to cytochrome P450 3A7	IPR001128	Cytochrome P450; Cytochrome P450, E-class, group I	C09
P450	FGSG_15969	related to cytochrome P450 (fragment)	IPR001128	Cytochrome P450; Cytochrome P450, E-class, group I; Cytochrome P450, conserved site	C14
P450	FGSG_16000	related to pisatin demethylase	IPR001128	Cytochrome P450; Cytochrome P450, E-class, group I; Cytochrome P450, conserved site
P450	FGSG_16069	probable cytochrome P450 55A2	IPR001128	Cytochrome P450; Cytochrome P450, B-class; Cytochrome P450, conserved site
P450	FGSG_16133	hypothetical protein	IPR001128	IQ motif, EF-hand binding site; Cytochrome P450; Cytochrome P450, E-class, group I
P450	FGSG_16190	hypothetical protein	IPR001128	Cytochrome P450; Cytochrome P450, E-class, group IV
P450	FGSG_16384	related to O-methylsterigmatocystin oxidoreductase	IPR001128	Cytochrome P450; Cytochrome P450, E-class, group I; Cytochrome P450, conserved site
P450	FGSG_16458	hypothetical protein	IPR001128	Cytochrome P450; Cytochrome P450, E-class, group I; Cytochrome P450, conserved site
P450	FGSG_16579	related to cytochrome P450 7B1	IPR001128	Cytochrome P450; Cytochrome P450, E-class, group IV
P450	FGSG_16900	hypothetical protein	IPR001128	Cytochrome P450; Cytochrome P450, E-class, group I; Cytochrome P450, conserved site	C42
P450	FGSG_17056	related to n-alkane-inducible cytochrome P450	IPR001128	Cytochrome P450; Cytochrome P450, E-class, group I; Cytochrome P450, conserved site	C46
P450	FGSG_17087	related to cytochrome P450 7B1 (oxysterol 7-alpha-hydroxylase)	IPR001128	Cytochrome P450; Cytochrome P450, E-class, group IV; Cytochrome P450, conserved site	C48
P450	FGSG_17088	hypothetical protein	IPR001128	Cytochrome P450; Cytochrome P450, E-class, group I; Cytochrome P450, conserved site	C48
P450	FGSG_17117	related to pisatin demethylase cytochrome P450 CYP57	IPR001128	Cytochrome P450; Cytochrome P450, E-class, group I; Cytochrome P450, conserved site	C51
P450	FGSG_17130	related to pisatin demethylase cytochrome P450 CYP57	IPR001128	Cytochrome P450; Cytochrome P450, E-class, group I; Cytochrome P450, conserved site
P450	FGSG_17253	hypothetical protein	IPR001128	Cytochrome P450; Cytochrome P450, E-class, group I; Cytochrome P450, conserved site
P450	FGSG_17340	related to pisatin demethylase / cytochrome P450 monooxygenase	IPR001128	Cytochrome P450; Cytochrome P450, E-class, group IV; Cytochrome P450, conserved site
P450	FGSG_17365	probable benzoate 4-monooxygenase cytochrome P450	IPR001128	Cytochrome P450; Cytochrome P450, E-class, group I; Cytochrome P450, conserved site
P450	FGSG_17400	related to cytochrome P450 monooxygenase	IPR001128	Cytochrome P450; Cytochrome P450, E-class, group I	C62
P450	FGSG_17401	hypothetical protein	IPR001128	Cytochrome P450; Cytochrome P450, E-class, group IV	C62
P450	FGSG_17475	related to cytochrome P450 7B1 (oxysterol 7-alpha-hydroxylase)	IPR001128	Cytochrome P450; Cytochrome P450, E-class, group IV
P450	FGSG_17486	probable cytochrome P450 monooxygenase (lovA)	IPR001128	Cytochrome P450; Cytochrome P450, E-class, group IV; Cytochrome P450, conserved site
P450	FGSG_17541	hypothetical protein	IPR001128	Cytochrome P450; Cytochrome P450, E-class, group I; Cytochrome P450, conserved site
P450	FGSG_17586	related to pisatin demethylase (cytochrome P450)	IPR001128	Cytochrome P450
P450	FGSG_17598	related to O-methylsterigmatocystin oxidoreductase	IPR001128	Cytochrome P450; Cytochrome P450, E-class, group I; Cytochrome P450, conserved site	C01

## Sheet: Transporter_TranscriptionFactor
Gene_Code	Gene_Description	Interpro_ID	Found_Interpro_ID	Interpro_Description	Match_Cluster
FGSG_00011	conserved hypothetical protein	IPR001138; IPR002198; IPR016040; noIPR	IPR001138	Zn(2)-C6 fungal-type DNA-binding domain; Short-chain dehydrogenase/reductase SDR; NAD(P)-binding domain; unintegrated	C01
FGSG_00052	related to Zn(II)Cys6 transcriptional activator	IPR001138; IPR007219	IPR001138; IPR007219	Zn(2)-C6 fungal-type DNA-binding domain; Transcription factor, fungi
FGSG_00069	related to transcription activator amyR	IPR001138; IPR007219	IPR001138; IPR007219	Zn(2)-C6 fungal-type DNA-binding domain; Transcription factor, fungi	C03
FGSG_00102	related to C6 zink-finger protein PRO1A	IPR001138	IPR001138	Zn(2)-C6 fungal-type DNA-binding domain
FGSG_00144	related to ARG81 - transcription factor involved in arginine metabolism	IPR001138; IPR021858	IPR001138	Zn(2)-C6 fungal-type DNA-binding domain; Protein of unknown function DUF3468
FGSG_00147	related to transcription factor	IPR001138; IPR007219	IPR001138; IPR007219	Zn(2)-C6 fungal-type DNA-binding domain; Transcription factor, fungi
FGSG_00182	probable COP9 complex subunit 2	IPR000717; IPR011990; IPR011991; IPR013143; noIPR	IPR011991	Proteasome component (PCI) domain; Tetratricopeptide-like helical; Winged helix-turn-helix transcription repressor DNA-binding; PCI/PINT associated module; unintegrated
FGSG_00196	conserved hypothetical protein	IPR001138; IPR021858	IPR001138	Zn(2)-C6 fungal-type DNA-binding domain; Protein of unknown function DUF3468
FGSG_00217	conserved hypothetical protein	IPR001138; IPR007219	IPR001138; IPR007219	Zn(2)-C6 fungal-type DNA-binding domain; Transcription factor, fungi
FGSG_00227	related to cutinase transcription factor 1 beta	IPR001138; IPR007219	IPR001138; IPR007219	Zn(2)-C6 fungal-type DNA-binding domain; Transcription factor, fungi
FGSG_00235	conserved hypothetical protein	IPR001138	IPR001138	Zn(2)-C6 fungal-type DNA-binding domain
FGSG_00306	probable 26s proteasome p44.5 protein	IPR000717; IPR011990; IPR011991; IPR013143; noIPR	IPR011991	Proteasome component (PCI) domain; Tetratricopeptide-like helical; Winged helix-turn-helix transcription repressor DNA-binding; PCI/PINT associated module; unintegrated
FGSG_00313	related to UPC2 - regulatory protein involved in control of sterol uptake	IPR001138	IPR001138	Zn(2)-C6 fungal-type DNA-binding domain
FGSG_00318	related to DRPLA protein	IPR001005; IPR009057; IPR012287; IPR014778; IPR017877; IPR017930; noIPR	IPR001005; IPR017930	SANT domain, DNA binding; Homeodomain-like; Homeodomain-related; Myb, DNA-binding; MYB-like; Transcription regulator HTH, Myb-type, DNA-binding; unintegrated
FGSG_00324	conserved hypothetical protein	IPR001005; IPR009057; IPR017884; noIPR	IPR001005	SANT domain, DNA binding; Homeodomain-like; SANT, eukarya; unintegrated
FGSG_00342	conserved hypothetical protein	IPR007087; IPR013087; IPR015880; noIPR	IPR007087; IPR013087; IPR015880	Zinc finger, C2H2; Zinc finger, C2H2-type/integrase, DNA-binding; Zinc finger, C2H2-like; unintegrated
FGSG_00352	related to CCAAT-binding factor HAPB protein	IPR001289; noIPR	IPR001289	CCAAT-binding transcription factor, subunit B; unintegrated
FGSG_00359	related to cullulin 3	IPR001373; IPR011991; IPR016158; IPR016159; IPR019559; noIPR	IPR011991	Cullin, N-terminal; Winged helix-turn-helix transcription repressor DNA-binding; Cullin homology; Cullin repeat-like-containing domain; Cullin protein, neddylation domain; unintegrated
FGSG_00372	conserved hypothetical protein	IPR005612; noIPR	IPR005612	CCAAT-binding factor; unintegrated
FGSG_00385	probable NHP6B - nonhistone chromosomal protein	IPR000135; IPR000910; IPR009071; noIPR	IPR009071	High mobility group, HMG1/HMG2, subgroup; High mobility group, HMG1/HMG2; High mobility group, superfamily; unintegrated
FGSG_00404	conserved hypothetical protein	IPR001138; IPR007219; noIPR	IPR001138; IPR007219	Zn(2)-C6 fungal-type DNA-binding domain; Transcription factor, fungi; unintegrated
FGSG_00426	conserved hypothetical protein	IPR000571	IPR000571	Zinc finger, CCCH-type
FGSG_00477	conserved hypothetical protein	IPR007087; IPR013087; IPR015880; noIPR	IPR007087; IPR013087; IPR015880	Zinc finger, C2H2; Zinc finger, C2H2-type/integrase, DNA-binding; Zinc finger, C2H2-like; unintegrated
FGSG_00512	conserved hypothetical protein	IPR000571; noIPR	IPR000571	Zinc finger, CCCH-type; unintegrated
FGSG_00515	conserved hypothetical protein	IPR004827; IPR011616; noIPR	IPR004827	Basic-leucine zipper (bZIP) transcription factor; bZIP transcription factor, bZIP-1; unintegrated
FGSG_00545	related to transcription factor NUC-1	IPR011598; noIPR	IPR011598	Helix-loop-helix DNA-binding; unintegrated
FGSG_00573	related to GAL4-like transcriptional activator	IPR001138; IPR007219; IPR018247; noIPR	IPR001138; IPR007219	Zn(2)-C6 fungal-type DNA-binding domain; Transcription factor, fungi; EF-Hand 1, calcium-binding site; unintegrated
FGSG_00574	related to purine utilization positive regulator	IPR001138; IPR007219; noIPR	IPR001138; IPR007219	Zn(2)-C6 fungal-type DNA-binding domain; Transcription factor, fungi; unintegrated
FGSG_00584	conserved hypothetical protein	IPR007087; IPR015880; noIPR	IPR007087; IPR015880	Zinc finger, C2H2; Zinc finger, C2H2-like; unintegrated
FGSG_00586	conserved hypothetical protein	IPR001138	IPR001138	Zn(2)-C6 fungal-type DNA-binding domain
FGSG_00597	probable transcription initiation factor IIB	IPR000812; IPR013137; IPR013150; IPR013763; IPR023486; noIPR	IPR000812	Transcription factor TFIIB; Zinc finger, TFIIB-type; Transcription factor TFIIB, cyclin-related; Cyclin-like; Transcription factor TFIIB, conserved site; unintegrated
FGSG_00623	related to COP9 signalosome subunit 4	IPR000717; IPR011991; noIPR	IPR011991	Proteasome component (PCI) domain; Winged helix-turn-helix transcription repressor DNA-binding; unintegrated
FGSG_00625	conserved hypothetical protein	IPR001138; IPR007219	IPR001138; IPR007219	Zn(2)-C6 fungal-type DNA-binding domain; Transcription factor, fungi
FGSG_00665	related to A.brasilense nifR3 protein	IPR000571; IPR001269; IPR013785; IPR018517; noIPR	IPR000571	Zinc finger, CCCH-type; tRNA-dihydrouridine synthase; Aldolase-type TIM barrel; tRNA-dihydrouridine synthase, conserved site; unintegrated
FGSG_00710	probable zinc finger protein white collar 2 (wc-2)	IPR000014; IPR000679; IPR013088; IPR013655; noIPR	IPR000679; IPR013088	PAS; Zinc finger, GATA-type; Zinc finger, NHR/GATA-type; PAS fold-3; unintegrated
FGSG_00713	related to STB5 - SIN3 binding protein	IPR001138; IPR007219	IPR001138; IPR007219	Zn(2)-C6 fungal-type DNA-binding domain; Transcription factor, fungi
FGSG_00719	related to zinc finger transcription factor	IPR001138; IPR007219; noIPR	IPR001138; IPR007219	Zn(2)-C6 fungal-type DNA-binding domain; Transcription factor, fungi; unintegrated
FGSG_00725	conserved hypothetical protein	IPR001138; noIPR	IPR001138	Zn(2)-C6 fungal-type DNA-binding domain; unintegrated
FGSG_00729	related to nonhistone chromosomal protein	IPR000910; IPR009071	IPR009071	High mobility group, HMG1/HMG2; High mobility group, superfamily
FGSG_00750	conserved hypothetical protein	IPR011598	IPR011598	Helix-loop-helix DNA-binding
FGSG_00764	conserved hypothetical protein	IPR007087; IPR013087; IPR015880; noIPR	IPR007087; IPR013087; IPR015880	Zinc finger, C2H2; Zinc finger, C2H2-type/integrase, DNA-binding; Zinc finger, C2H2-like; unintegrated
FGSG_00774	related to C6 zink-finger protein PRO1A	IPR001138; IPR021858; noIPR	IPR001138	Zn(2)-C6 fungal-type DNA-binding domain; Protein of unknown function DUF3468; unintegrated
FGSG_00800	conserved hypothetical protein	IPR001138; IPR007219; noIPR	IPR001138; IPR007219	Zn(2)-C6 fungal-type DNA-binding domain; Transcription factor, fungi; unintegrated
FGSG_00813	related to pathway-specific regulatory protein nit-4	IPR007219; noIPR	IPR007219	Transcription factor, fungi; unintegrated
FGSG_00934	related to transcription factor jumonji	IPR003347; IPR013129; noIPR	IPR003347	Transcription factor jumonji/aspartyl beta-hydroxylase; Transcription factor jumonji; unintegrated
FGSG_00946	related to heat shock transcription factor	IPR000232; IPR011991; noIPR	IPR000232; IPR011991	Heat shock factor (HSF)-type, DNA-binding; Winged helix-turn-helix transcription repressor DNA-binding; unintegrated
FGSG_00967	conserved hypothetical protein	IPR001138; IPR007219; noIPR	IPR001138; IPR007219	Zn(2)-C6 fungal-type DNA-binding domain; Transcription factor, fungi; unintegrated
FGSG_01022	related to metalloregulatory protein	IPR007087; IPR013087; IPR015880; noIPR	IPR007087; IPR013087; IPR015880	Zinc finger, C2H2; Zinc finger, C2H2-type/integrase, DNA-binding; Zinc finger, C2H2-like; unintegrated
FGSG_01046	related to component of the anaphase promoting complex	IPR001373; IPR011991; IPR014786; IPR016158; noIPR	IPR011991	Cullin, N-terminal; Winged helix-turn-helix transcription repressor DNA-binding; Anaphase-promoting complex subunit 2, C-terminal; Cullin homology; unintegrated
FGSG_01096	related to TAF(II) complex (TBP-associated protein complex) component	IPR006565; IPR009072	IPR006565	Bromodomain transcription factor; Histone-fold
FGSG_01100	related to LIM homeobox protein	IPR001356; IPR009057; IPR012287; IPR017970	IPR001356	Homeobox; Homeodomain-like; Homeodomain-related; Homeobox, conserved site
FGSG_01106	related to arsenite-resistance protein 2	IPR007042; IPR007087; IPR021933; noIPR	IPR007087	Arsenite-resistance protein 2; Zinc finger, C2H2; Protein of unknown function DUF3546; unintegrated
FGSG_01116	related to transcription initiation factor TFIIF subunit	IPR003196; IPR011039; IPR011991; noIPR	IPR011991	Transcription initiation factor IIF, beta subunit; Transcription Factor IIF, Rap30/Rap74, interaction; Winged helix-turn-helix transcription repressor DNA-binding; unintegrated
FGSG_01139	conserved hypothetical protein	IPR011598; noIPR	IPR011598	Helix-loop-helix DNA-binding; unintegrated
FGSG_01172	conserved hypothetical protein	IPR001138	IPR001138	Zn(2)-C6 fungal-type DNA-binding domain
FGSG_01176	conserved hypothetical protein	IPR001138	IPR001138	Zn(2)-C6 fungal-type DNA-binding domain
FGSG_01182	conserved hypothetical protein	IPR003958; IPR009072; noIPR	IPR003958	Transcription factor CBF/NF-Y/archaeal histone; Histone-fold; unintegrated
FGSG_01187	related to splicing factor 3A subunit 2	IPR000690; IPR003604; noIPR	IPR000690	Zinc finger, C2H2-type matrin; Zinc finger, U1-type; unintegrated
FGSG_01201	conserved hypothetical protein	IPR000910; IPR009071; noIPR	IPR009071	High mobility group, HMG1/HMG2; High mobility group, superfamily; unintegrated
FGSG_01214	conserved hypothetical protein	IPR007087; IPR015880; IPR022755; noIPR	IPR007087; IPR015880	Zinc finger, C2H2; Zinc finger, C2H2-like; Zinc finger, double-stranded RNA binding; unintegrated
FGSG_01293	related to Zn(II)2Cys6 transcriptional activator	IPR001138; IPR007219	IPR001138; IPR007219	Zn(2)-C6 fungal-type DNA-binding domain; Transcription factor, fungi
FGSG_01298	related to transcriptional repressor	IPR007087; IPR013087; IPR015880; noIPR	IPR007087; IPR013087; IPR015880	Zinc finger, C2H2; Zinc finger, C2H2-type/integrase, DNA-binding; Zinc finger, C2H2-like; unintegrated
FGSG_01304	conserved hypothetical protein	IPR006630; IPR011991; noIPR	IPR011991	RNA-binding protein Lupus La; Winged helix-turn-helix transcription repressor DNA-binding; unintegrated
FGSG_01307	related to GATA transcription factor	IPR011598; noIPR	IPR011598	Helix-loop-helix DNA-binding; unintegrated
FGSG_01310	conserved hypothetical protein	IPR013087; IPR015880; noIPR	IPR013087; IPR015880	Zinc finger, C2H2-type/integrase, DNA-binding; Zinc finger, C2H2-like; unintegrated
FGSG_01318	conserved hypothetical protein	IPR001138; IPR007219	IPR001138; IPR007219	Zn(2)-C6 fungal-type DNA-binding domain; Transcription factor, fungi
FGSG_01319	conserved hypothetical protein	IPR007087	IPR007087	Zinc finger, C2H2
FGSG_01332	related to MAK21 - protein required for 60S ribosomal subunit biogenesis	IPR005612; IPR011989; IPR016024; noIPR	IPR005612	CCAAT-binding factor; Armadillo-like helical; Armadillo-type fold; unintegrated
FGSG_01341	related to calcineurin responsive zinc-finger protein	IPR007087; IPR013087; IPR015880; noIPR	IPR007087; IPR013087; IPR015880	Zinc finger, C2H2; Zinc finger, C2H2-type/integrase, DNA-binding; Zinc finger, C2H2-like; unintegrated
FGSG_01350	related to zinc finger protein crol gamma	IPR007087; IPR013087; IPR015880; noIPR	IPR007087; IPR013087; IPR015880	Zinc finger, C2H2; Zinc finger, C2H2-type/integrase, DNA-binding; Zinc finger, C2H2-like; unintegrated
FGSG_01366	related to mating type 1-2 protein	IPR000910; IPR009071; noIPR	IPR009071	High mobility group, HMG1/HMG2; High mobility group, superfamily; unintegrated
FGSG_01378	related to transcription factor nirA	IPR001138; IPR007219	IPR001138; IPR007219	Zn(2)-C6 fungal-type DNA-binding domain; Transcription factor, fungi
FGSG_01411	conserved hypothetical protein	IPR001594; noIPR	IPR001594	Zinc finger, DHHC-type, palmitoyltransferase; unintegrated
FGSG_01457	conserved hypothetical protein	IPR001005; IPR009057; IPR012287; IPR013867; IPR014778; IPR017930; noIPR	IPR001005; IPR017930	SANT domain, DNA binding; Homeodomain-like; Homeodomain-related; Telomere repeat-binding factor, dimerisation domain; Myb, DNA-binding; Transcription regulator HTH, Myb-type, DNA-binding; unintegrated
FGSG_01515	conserved hypothetical protein	IPR001138; IPR007219	IPR001138; IPR007219	Zn(2)-C6 fungal-type DNA-binding domain; Transcription factor, fungi
FGSG_01555	related to bZIP transcription factor	IPR004827; IPR011616; noIPR	IPR004827	Basic-leucine zipper (bZIP) transcription factor; bZIP transcription factor, bZIP-1; unintegrated
FGSG_01558	related to regulator of deoxyribodipyrimidine photo-lyase PHR1	IPR001965; IPR003347; IPR003349; IPR013129; noIPR	IPR003347; IPR003349	Zinc finger, PHD-type; Transcription factor jumonji/aspartyl beta-hydroxylase; Transcription factor jumonji, JmjN; Transcription factor jumonji; unintegrated
FGSG_01562	related to transcription factors	IPR001138	IPR001138	Zn(2)-C6 fungal-type DNA-binding domain
FGSG_01564	probable ZFR1 regulator of fumonisin biosynthesis	IPR001138; IPR007219; noIPR	IPR001138; IPR007219	Zn(2)-C6 fungal-type DNA-binding domain; Transcription factor, fungi; unintegrated
FGSG_01576	related to zinc finger protein odd-paired-like (opl)	IPR007087; IPR013087; IPR015880; noIPR	IPR007087; IPR013087; IPR015880	Zinc finger, C2H2; Zinc finger, C2H2-type/integrase, DNA-binding; Zinc finger, C2H2-like; unintegrated
FGSG_01638	related to pathway-specific nitrogen regulator	IPR001138; IPR007219	IPR001138; IPR007219	Zn(2)-C6 fungal-type DNA-binding domain; Transcription factor, fungi
FGSG_01669	conserved hypothetical protein	IPR001138	IPR001138	Zn(2)-C6 fungal-type DNA-binding domain
FGSG_01689	conserved hypothetical protein	IPR011991; IPR014048; noIPR	IPR011991	Winged helix-turn-helix transcription repressor DNA-binding; Methylated-DNA-[protein]-cysteine S-methyltransferase, DNA binding; unintegrated
FGSG_01724	conserved hypothetical protein	IPR001138; IPR007219	IPR001138; IPR007219	Zn(2)-C6 fungal-type DNA-binding domain; Transcription factor, fungi
FGSG_01731	related to transcription factor, SIN3 binding	IPR007219	IPR007219	Transcription factor, fungi	C07
FGSG_01735	hypothetical protein	IPR001138	IPR001138	Zn(2)-C6 fungal-type DNA-binding domain	C07
FGSG_01760	conserved hypothetical protein	IPR001138	IPR001138	Zn(2)-C6 fungal-type DNA-binding domain
FGSG_01795	related to pathway-specific regulatory protein	IPR001138; IPR007219; noIPR	IPR001138; IPR007219	Zn(2)-C6 fungal-type DNA-binding domain; Transcription factor, fungi; unintegrated	C08
FGSG_01808	conserved hypothetical protein	IPR007219	IPR007219	Transcription factor, fungi
FGSG_01845	conserved hypothetical protein	IPR003034; noIPR	IPR003034	DNA-binding SAP; unintegrated
FGSG_01877	conserved hypothetical protein	IPR013087; IPR015880; noIPR	IPR013087; IPR015880	Zinc finger, C2H2-type/integrase, DNA-binding; Zinc finger, C2H2-like; unintegrated
FGSG_01903	related to transcription initiation factor IIE chain TFA1	IPR002853; IPR013083; IPR017919; IPR024550; noIPR	IPR002853	Transcription factor TFIIE, alpha subunit; Zinc finger, RING/FYVE/PHD-type; Transcription factor TFE/TFIIEalpha HTH domain; TFIIEalpha/SarR/Rpc3 HTH domain; unintegrated
FGSG_01915	probable regulator of conidiation rca-1	IPR001005; IPR009057; IPR012287; IPR014778; IPR015495; IPR017930; noIPR	IPR001005; IPR017930	SANT domain, DNA binding; Homeodomain-like; Homeodomain-related; Myb, DNA-binding; Myb transcription factor; Transcription regulator HTH, Myb-type, DNA-binding; unintegrated
FGSG_01925	related to nucleosome remodeling complex subunit RSC8	IPR000433; IPR001005; IPR007526; IPR009057; IPR011991; IPR012287; IPR014778; IPR017884; noIPR	IPR001005; IPR011991	Zinc finger, ZZ-type; SANT domain, DNA binding; SWIRM; Homeodomain-like; Winged helix-turn-helix transcription repressor DNA-binding; Homeodomain-related; Myb, DNA-binding; SANT, eukarya; unintegrated
FGSG_01936	related to cutinase transcription factor 1 beta	IPR001138; IPR007219	IPR001138; IPR007219	Zn(2)-C6 fungal-type DNA-binding domain; Transcription factor, fungi
FGSG_01968	related to RNA-binding protein La1	IPR000504; IPR002344; IPR006630; IPR011991; IPR012677; noIPR	IPR011991	RNA recognition motif domain; Lupus La protein; RNA-binding protein Lupus La; Winged helix-turn-helix transcription repressor DNA-binding; Nucleotide-binding, alpha-beta plait; unintegrated
FGSG_01984	hypothetical protein	IPR001878; noIPR	IPR001878	Zinc finger, CCHC-type; unintegrated
FGSG_02083	related to transcription activator amyR	IPR001138; IPR007219	IPR001138; IPR007219	Zn(2)-C6 fungal-type DNA-binding domain; Transcription factor, fungi
FGSG_02215	conserved hypothetical protein	IPR001138; IPR007219	IPR001138; IPR007219	Zn(2)-C6 fungal-type DNA-binding domain; Transcription factor, fungi
FGSG_02288	related to ECM32 - DNA dependent ATPase/DNA helicase B	IPR000571; noIPR	IPR000571	Zinc finger, CCCH-type; unintegrated	C12
FGSG_02320	pathway specific binuclear zinc cluster transcription factor for the aurofusarin gene cluster	IPR001138; IPR002409	IPR001138	Zn(2)-C6 fungal-type DNA-binding domain; Aflatoxin biosynthesis regulatory protein	C13
FGSG_02323	binuclear zinc cluster transcription factor that regulates the ratio between aurofusarin and rubr	IPR001138; IPR007219	IPR001138; IPR007219	Zn(2)-C6 fungal-type DNA-binding domain; Transcription factor, fungi	C13
FGSG_02368	related to fungal specific transcription factor	IPR001138; IPR007219	IPR001138; IPR007219	Zn(2)-C6 fungal-type DNA-binding domain; Transcription factor, fungi	C14
FGSG_02384	conserved hypothetical protein	IPR001138	IPR001138	Zn(2)-C6 fungal-type DNA-binding domain
FGSG_02398	conserved hypothetical protein	IPR004827; IPR011616; noIPR	IPR004827	Basic-leucine zipper (bZIP) transcription factor; bZIP transcription factor, bZIP-1; unintegrated	C15
FGSG_02507	probable relatd to E3-like factor in the SUMO pathway	IPR004181; IPR023321; noIPR	IPR004181	Zinc finger, MIZ-type; PINIT domain; unintegrated
FGSG_02516	related to helix-loop-helix protein	IPR011598	IPR011598	Helix-loop-helix DNA-binding
FGSG_02520	conserved hypothetical protein	IPR008895; IPR013272; noIPR	IPR008895	YL1 nuclear; YL1 nuclear, C-terminal; unintegrated
FGSG_02531	related to transcriptional activator Mut3p	IPR001138; IPR007219	IPR001138; IPR007219	Zn(2)-C6 fungal-type DNA-binding domain; Transcription factor, fungi
FGSG_02532	related to COP9 signalosome complex subunit 1 (G protein pathway suppressor 1)	IPR000717; IPR011991; IPR019585; noIPR	IPR011991	Proteasome component (PCI) domain; Winged helix-turn-helix transcription repressor DNA-binding; 26S proteasome, regulatory subunit Rpn7; unintegrated
FGSG_02538	conserved hypothetical protein	IPR001005; IPR009057; IPR012287; IPR017877	IPR001005	SANT domain, DNA binding; Homeodomain-like; Homeodomain-related; MYB-like
FGSG_02544	related to translation initiation factor eIF3	IPR000717; IPR008905; IPR011991; noIPR	IPR011991	Proteasome component (PCI) domain; Eukaryotic translation initiation factor 3 subunit 8, N-terminal; Winged helix-turn-helix transcription repressor DNA-binding; unintegrated
FGSG_02608	probable CCAAT-binding transcription factor subunit aab-1	IPR003958; IPR009072; noIPR	IPR003958	Transcription factor CBF/NF-Y/archaeal histone; Histone-fold; unintegrated
FGSG_02635	conserved hypothetical protein	IPR015880	IPR015880	Zinc finger, C2H2-like
FGSG_02646	related to hexamer-binding protein HEXBP	IPR001878; IPR013084; noIPR	IPR001878	Zinc finger, CCHC-type; Zinc finger, CCHC retroviral-type; unintegrated
FGSG_02676	related to acriflavine sensitivity control protein ACR-2	IPR001138; IPR021858	IPR001138	Zn(2)-C6 fungal-type DNA-binding domain; Protein of unknown function DUF3468
FGSG_02696	conserved hypothetical protein	IPR001138; IPR007219; noIPR	IPR001138; IPR007219	Zn(2)-C6 fungal-type DNA-binding domain; Transcription factor, fungi; unintegrated
FGSG_02743	related to DNA-binding protein	IPR007087; IPR007219; IPR013087; IPR015880; noIPR	IPR007087; IPR007219; IPR013087; IPR015880	Zinc finger, C2H2; Transcription factor, fungi; Zinc finger, C2H2-type/integrase, DNA-binding; Zinc finger, C2H2-like; unintegrated
FGSG_02750	conserved hypothetical protein	IPR002112; IPR004827; IPR011616; noIPR	IPR002112; IPR004827	Transcription factor Jun; Basic-leucine zipper (bZIP) transcription factor; bZIP transcription factor, bZIP-1; unintegrated
FGSG_02787	conserved hypothetical protein	IPR007219; noIPR	IPR007219	Transcription factor, fungi; unintegrated
FGSG_02788	conserved hypothetical protein	IPR003604; IPR007087; IPR022755; noIPR	IPR007087	Zinc finger, U1-type; Zinc finger, C2H2; Zinc finger, double-stranded RNA binding; unintegrated
FGSG_02803	conserved hypothetical protein	IPR007087; IPR015880; noIPR	IPR007087; IPR015880	Zinc finger, C2H2; Zinc finger, C2H2-like; unintegrated
FGSG_02814	related to myc-type bHLH transcription factor	IPR011598; noIPR	IPR011598	Helix-loop-helix DNA-binding; unintegrated
FGSG_02825	related to positive activator of transcription	IPR007219	IPR007219	Transcription factor, fungi	C30
FGSG_02854	conserved hypothetical protein	IPR001138	IPR001138	Zn(2)-C6 fungal-type DNA-binding domain
FGSG_02874	related to regulatory protein alcR	IPR001138	IPR001138	Zn(2)-C6 fungal-type DNA-binding domain	C29
FGSG_02939	conserved hypothetical protein	IPR004827	IPR004827	Basic-leucine zipper (bZIP) transcription factor
FGSG_03040	conserved hypothetical protein	IPR004827; IPR011616; noIPR	IPR004827	Basic-leucine zipper (bZIP) transcription factor; bZIP transcription factor, bZIP-1; unintegrated
FGSG_03044	conserved hypothetical protein	IPR001138	IPR001138	Zn(2)-C6 fungal-type DNA-binding domain
FGSG_03102	conserved hypothetical protein	IPR001138; IPR021858	IPR001138	Zn(2)-C6 fungal-type DNA-binding domain; Protein of unknown function DUF3468
FGSG_03159	conserved hypothetical protein	IPR001138; IPR007219; noIPR	IPR001138; IPR007219	Zn(2)-C6 fungal-type DNA-binding domain; Transcription factor, fungi; unintegrated
FGSG_03201	conserved hypothetical protein	IPR001138; IPR007219; noIPR	IPR001138; IPR007219	Zn(2)-C6 fungal-type DNA-binding domain; Transcription factor, fungi; unintegrated
FGSG_03207	related to cutinase transcription factor 1 beta	IPR001138; IPR007219	IPR001138; IPR007219	Zn(2)-C6 fungal-type DNA-binding domain; Transcription factor, fungi
FGSG_03214	related to ARG81 - transcription factor involved in arginine metabolism	IPR001138; IPR021858	IPR001138	Zn(2)-C6 fungal-type DNA-binding domain; Protein of unknown function DUF3468
FGSG_03219	conserved hypothetical protein	IPR001138	IPR001138	Zn(2)-C6 fungal-type DNA-binding domain
FGSG_03226	conserved hypothetical protein	IPR001138; IPR007219	IPR001138; IPR007219	Zn(2)-C6 fungal-type DNA-binding domain; Transcription factor, fungi
FGSG_03246	related to Zn(II)2Cys6 transcriptional activator	IPR001138; IPR007219	IPR001138; IPR007219	Zn(2)-C6 fungal-type DNA-binding domain; Transcription factor, fungi
FGSG_03271	conserved hypothetical protein	IPR007219	IPR007219	Transcription factor, fungi
FGSG_03281	conserved hypothetical protein	IPR000679; IPR013088; noIPR	IPR000679; IPR013088	Zinc finger, GATA-type; Zinc finger, NHR/GATA-type; unintegrated
FGSG_03292	conserved hypothetical protein	IPR001138; IPR007219; noIPR	IPR001138; IPR007219	Zn(2)-C6 fungal-type DNA-binding domain; Transcription factor, fungi; unintegrated
FGSG_03294	conserved hypothetical protein	IPR001138; IPR007219	IPR001138; IPR007219	Zn(2)-C6 fungal-type DNA-binding domain; Transcription factor, fungi
FGSG_03322	conserved hypothetical protein	IPR001138	IPR001138	Zn(2)-C6 fungal-type DNA-binding domain
FGSG_03390	hypothetical protein	IPR001138	IPR001138	Zn(2)-C6 fungal-type DNA-binding domain
FGSG_03485	conserved hypothetical protein	IPR001138	IPR001138	Zn(2)-C6 fungal-type DNA-binding domain
FGSG_03508	conserved hypothetical protein	IPR001138	IPR001138	Zn(2)-C6 fungal-type DNA-binding domain
FGSG_03597	probable developmental regulator flbA	IPR000342; IPR000591; IPR011991; IPR016137; noIPR	IPR011991	Regulator of G protein signalling; DEP domain; Winged helix-turn-helix transcription repressor DNA-binding; Regulator of G protein signalling superfamily; unintegrated
FGSG_03683	conserved hypothetical protein	IPR001138	IPR001138	Zn(2)-C6 fungal-type DNA-binding domain
FGSG_03702	related to transcription activator amyR	IPR001138; IPR007219; noIPR	IPR001138; IPR007219	Zn(2)-C6 fungal-type DNA-binding domain; Transcription factor, fungi; unintegrated
FGSG_03727	related to STB5 - transcription factor	IPR001138; IPR007219	IPR001138; IPR007219	Zn(2)-C6 fungal-type DNA-binding domain; Transcription factor, fungi
FGSG_03783	conserved hypothetical protein	IPR007219	IPR007219	Transcription factor, fungi
FGSG_03786	conserved hypothetical protein	IPR001138; IPR007219	IPR001138; IPR007219	Zn(2)-C6 fungal-type DNA-binding domain; Transcription factor, fungi
FGSG_03793	hypothetical protein	IPR001083	IPR001083	Copper fist DNA-binding
FGSG_03794	conserved hypothetical protein	IPR001083	IPR001083	Copper fist DNA-binding
FGSG_03857	conserved hypothetical protein	IPR001138	IPR001138	Zn(2)-C6 fungal-type DNA-binding domain	C20
FGSG_03861	conserved hypothetical protein	IPR001138; IPR021833; noIPR	IPR001138	Zn(2)-C6 fungal-type DNA-binding domain; Protein of unknown function DUF3425; unintegrated	C20
FGSG_03878	related to quinic acid utilization activator	IPR001138; IPR007219	IPR001138; IPR007219	Zn(2)-C6 fungal-type DNA-binding domain; Transcription factor, fungi
FGSG_03881	related to TRI15 - putative transcription factor	IPR007087; IPR015880; noIPR	IPR007087; IPR015880	Zinc finger, C2H2; Zinc finger, C2H2-like; unintegrated
FGSG_03892	related to transcription activator amyR	IPR001138; IPR007219	IPR001138; IPR007219	Zn(2)-C6 fungal-type DNA-binding domain; Transcription factor, fungi
FGSG_03912	conserved hypothetical protein	IPR001138; IPR021858	IPR001138	Zn(2)-C6 fungal-type DNA-binding domain; Protein of unknown function DUF3468	C19
FGSG_03919	conserved hypothetical protein	IPR001138; noIPR	IPR001138	Zn(2)-C6 fungal-type DNA-binding domain; unintegrated	C19
FGSG_03924	related to transcriptional activator Mut3p	IPR007219; noIPR	IPR007219	Transcription factor, fungi; unintegrated	C19
FGSG_03929	related to pathway-specific regulatory protein nit-4	IPR001138; IPR007219	IPR001138; IPR007219	Zn(2)-C6 fungal-type DNA-binding domain; Transcription factor, fungi	C19
FGSG_04004	related to transcription factor IIIB	IPR000812; IPR011665; IPR013150; IPR013763; noIPR	IPR000812	Transcription factor TFIIB; Brf1-like TBP-binding; Transcription factor TFIIB, cyclin-related; Cyclin-like; unintegrated
FGSG_04035	conserved hypothetical protein	IPR011598; noIPR	IPR011598	Helix-loop-helix DNA-binding; unintegrated
FGSG_04083	conserved hypothetical protein	IPR007087; IPR015880; noIPR	IPR007087; IPR015880	Zinc finger, C2H2; Zinc finger, C2H2-like; unintegrated
FGSG_04084	conserved hypothetical protein	IPR007087; IPR015880; noIPR	IPR007087; IPR015880	Zinc finger, C2H2; Zinc finger, C2H2-like; unintegrated
FGSG_04109	related to ARO80 - positive transcription regulator of ARO9 and ARO10	IPR001138	IPR001138	Zn(2)-C6 fungal-type DNA-binding domain
FGSG_04134	related to putative transcriptional regulator	IPR007087; IPR013087; noIPR	IPR007087; IPR013087	Zinc finger, C2H2; Zinc finger, C2H2-type/integrase, DNA-binding; unintegrated
FGSG_04147	conserved hypothetical protein	IPR004330; noIPR	IPR004330	FAR1 DNA binding domain; unintegrated
FGSG_04170	conserved hypothetical protein	IPR007219; noIPR	IPR007219	Transcription factor, fungi; unintegrated
FGSG_04203	related to general repressor of transcription	IPR007219	IPR007219	Transcription factor, fungi
FGSG_04209	conserved hypothetical protein	IPR007396; IPR009002; IPR012349	IPR007396	Negative transcriptional regulator; FMN-binding split barrel-related; FMN-binding split barrel
FGSG_04220	related to transcription factor	IPR002110; IPR003163; IPR018004; IPR020683	IPR003163; IPR018004	Ankyrin repeat; Transcription regulator HTH, APSES-type DNA-binding domain; KilA, N-terminal/APSES-type HTH, DNA-binding; Ankyrin repeat-containing domain
FGSG_04221	related to vacuolar segregation protein PEP7	IPR000306; IPR006642; IPR007087; IPR011011; IPR013083; IPR017455; noIPR	IPR006642; IPR007087	Zinc finger, FYVE-type; Zinc finger, Rad18-type putative; Zinc finger, C2H2; Zinc finger, FYVE/PHD-type; Zinc finger, RING/FYVE/PHD-type; Zinc finger, FYVE-related; unintegrated
FGSG_04258	probable DNA repair protein UVS-2	IPR003034; IPR006642; noIPR	IPR003034; IPR006642	DNA-binding SAP; Zinc finger, Rad18-type putative; unintegrated
FGSG_04288	related to 26S proteasome subunit RPN4	IPR007087; IPR015880; noIPR	IPR007087; IPR015880	Zinc finger, C2H2; Zinc finger, C2H2-like; unintegrated
FGSG_04293	related to epithelial zinc-finger ezf protein	IPR007087; IPR013087; IPR015880; noIPR	IPR007087; IPR013087; IPR015880	Zinc finger, C2H2; Zinc finger, C2H2-type/integrase, DNA-binding; Zinc finger, C2H2-like; unintegrated
FGSG_04298	conserved hypothetical protein	IPR003347; IPR015915; IPR021121; noIPR	IPR003347	Transcription factor jumonji/aspartyl beta-hydroxylase; Kelch-type beta propeller; Leucine carboxyl methyltransferase, eukaryotic; unintegrated
FGSG_04311	conserved hypothetical protein	IPR001138	IPR001138	Zn(2)-C6 fungal-type DNA-binding domain
FGSG_04379	conserved hypothetical protein	IPR007087; IPR020478; noIPR	IPR007087	Zinc finger, C2H2; AT hook-like; unintegrated
FGSG_04459	conserved hypothetical protein	IPR001138	IPR001138	Zn(2)-C6 fungal-type DNA-binding domain
FGSG_04480	conserved hypothetical protein	IPR001138	IPR001138	Zn(2)-C6 fungal-type DNA-binding domain
FGSG_04496	conserved hypothetical protein	IPR007219	IPR007219	Transcription factor, fungi
FGSG_04581	conserved hypothetical protein	IPR001138	IPR001138	Zn(2)-C6 fungal-type DNA-binding domain
FGSG_04626	hypothetical protein	IPR000679; IPR013088; noIPR	IPR000679; IPR013088	Zinc finger, GATA-type; Zinc finger, NHR/GATA-type; unintegrated
FGSG_04643	conserved hypothetical protein	IPR001138; IPR007219	IPR001138; IPR007219	Zn(2)-C6 fungal-type DNA-binding domain; Transcription factor, fungi
FGSG_04666	related to pathway-specific regulatory protein nit-4	IPR007219; noIPR	IPR007219	Transcription factor, fungi; unintegrated
FGSG_04671	conserved hypothetical protein	IPR001138	IPR001138	Zn(2)-C6 fungal-type DNA-binding domain
FGSG_04683	conserved hypothetical protein	IPR001138	IPR001138	Zn(2)-C6 fungal-type DNA-binding domain
FGSG_04747	related to C6 zink-finger protein PRO1A	IPR001138; noIPR	IPR001138	Zn(2)-C6 fungal-type DNA-binding domain; unintegrated
FGSG_04782	related to purine utilization positive regulator	IPR007219; noIPR	IPR007219	Transcription factor, fungi; unintegrated
FGSG_04786	related to GAL4-like transcriptional activator	IPR001138; IPR007219	IPR001138; IPR007219	Zn(2)-C6 fungal-type DNA-binding domain; Transcription factor, fungi
FGSG_04803	conserved hypothetical protein	IPR001138; IPR007219	IPR001138; IPR007219	Zn(2)-C6 fungal-type DNA-binding domain; Transcription factor, fungi
FGSG_04862	conserved hypothetical protein	IPR001138; IPR002409; noIPR	IPR001138	Zn(2)-C6 fungal-type DNA-binding domain; Aflatoxin biosynthesis regulatory protein; unintegrated
FGSG_04888	related to transcription activator protein	IPR001138; IPR007219; noIPR	IPR001138; IPR007219	Zn(2)-C6 fungal-type DNA-binding domain; Transcription factor, fungi; unintegrated
FGSG_04889	related to zinc finger protein	IPR003656; IPR007087; IPR015880; noIPR	IPR003656; IPR007087; IPR015880	Zinc finger, BED-type predicted; Zinc finger, C2H2; Zinc finger, C2H2-like; unintegrated
FGSG_04901	related to positive activator of transcription	IPR001138; IPR007219	IPR001138; IPR007219	Zn(2)-C6 fungal-type DNA-binding domain; Transcription factor, fungi
FGSG_04932	conserved hypothetical protein	IPR007087	IPR007087	Zinc finger, C2H2
FGSG_05041	conserved hypothetical protein	IPR007087; IPR015880; noIPR	IPR007087; IPR015880	Zinc finger, C2H2; Zinc finger, C2H2-like; unintegrated
FGSG_05120	related to positive transcriptional regulator for purine utilization	IPR001138; IPR007219	IPR001138; IPR007219	Zn(2)-C6 fungal-type DNA-binding domain; Transcription factor, fungi
FGSG_05138	related to CWC2 - involved in mRNA splicing	IPR000504; IPR000571; IPR012677; noIPR	IPR000571	RNA recognition motif domain; Zinc finger, CCCH-type; Nucleotide-binding, alpha-beta plait; unintegrated
FGSG_05151	conserved hypothetical protein	IPR000910; IPR009071; noIPR	IPR009071	High mobility group, HMG1/HMG2; High mobility group, superfamily; unintegrated
FGSG_05157	conserved hypothetical protein	IPR001138; IPR007219	IPR001138; IPR007219	Zn(2)-C6 fungal-type DNA-binding domain; Transcription factor, fungi
FGSG_05171	related to regulatory protein cys-3	IPR004827; IPR011700; noIPR	IPR004827	Basic-leucine zipper (bZIP) transcription factor; Basic leucine zipper; unintegrated
FGSG_05279	related to fungal transcriptional regulatory protein	IPR001138; IPR021858; noIPR	IPR001138	Zn(2)-C6 fungal-type DNA-binding domain; Protein of unknown function DUF3468; unintegrated
FGSG_05280	conserved hypothetical protein	IPR001878; IPR013084	IPR001878	Zinc finger, CCHC-type; Zinc finger, CCHC retroviral-type
FGSG_05283	conserved hypothetical protein	IPR003163; noIPR	IPR003163	Transcription regulator HTH, APSES-type DNA-binding domain; unintegrated
FGSG_05304	conserved hypothetical protein	IPR003958; IPR009072; noIPR	IPR003958	Transcription factor CBF/NF-Y/archaeal histone; Histone-fold; unintegrated
FGSG_05309	conserved hypothetical protein	IPR007219	IPR007219	Transcription factor, fungi
FGSG_05370	conserved hypothetical protein	IPR001138; noIPR	IPR001138	Zn(2)-C6 fungal-type DNA-binding domain; unintegrated	C33
FGSG_05388	related to forkhead protein	IPR000253; IPR001766; IPR008984; IPR011991; IPR018122; noIPR	IPR001766; IPR011991	Forkhead-associated (FHA) domain; Transcription factor, fork head; SMAD/FHA domain; Winged helix-turn-helix transcription repressor DNA-binding; Transcription factor, fork head, conserved site; unintegrated
FGSG_05399	related to DNA-binding protein	IPR007087; IPR007219; IPR013087; IPR015880; noIPR	IPR007087; IPR007219; IPR013087; IPR015880	Zinc finger, C2H2; Transcription factor, fungi; Zinc finger, C2H2-type/integrase, DNA-binding; Zinc finger, C2H2-like; unintegrated
FGSG_05421	related to DNA-directed DNA polymerase	IPR004578; IPR006133; IPR006134; IPR006172; IPR012337; IPR015088; IPR017964; IPR023211; IPR024647; noIPR	IPR015088	DNA-directed DNA polymerase, family B, pol2; DNA-directed DNA polymerase, family B, exonuclease domain; DNA-directed DNA polymerase, family B, multifunctional domain; DNA-directed DNA polymerase, family B; Ribonuclease H-like; Zinc finger, DNA-directed DNA polymerase, family B, alpha; DNA-directed DNA polymerase, family B, conserved site; DNA polymerase, palm domain; DNA polymerase alpha catalyti…
FGSG_05465	related to NOC3 protein, required for maturation and intranuclear transport of pre-ribosomes	IPR005612; IPR011501; IPR011989; IPR016903; noIPR	IPR005612	CCAAT-binding factor; Nucleolar complex-associated; Armadillo-like helical; Nucleolar complex-associated protein 3; unintegrated
FGSG_05475	conserved hypothetical protein	IPR001356; IPR008422; IPR009057; IPR012287; noIPR	IPR001356; IPR008422	Homeobox; Homeobox KN domain; Homeodomain-like; Homeodomain-related; unintegrated
FGSG_05498	related to negative regulator of transcription from Pol II promoter	IPR003958; IPR009072; noIPR	IPR003958	Transcription factor CBF/NF-Y/archaeal histone; Histone-fold; unintegrated
FGSG_05503	related to nitrate assimilation regulatory protein nirA	IPR001138; IPR002409; IPR007219	IPR001138; IPR007219	Zn(2)-C6 fungal-type DNA-binding domain; Aflatoxin biosynthesis regulatory protein; Transcription factor, fungi
FGSG_05512	related to chromatin modification-related protein vid21	IPR001005; IPR006562; IPR009057; IPR012287; IPR013999; IPR014012; IPR017877; noIPR	IPR001005	SANT domain, DNA binding; HSA; Homeodomain-like; Homeodomain-related; HAS subgroup; Helicase/SANT-associated, DNA binding; MYB-like; unintegrated
FGSG_05520	related to cullin homolog 4A	IPR001373; IPR011991; IPR016158; IPR016159; IPR019559; noIPR	IPR011991	Cullin, N-terminal; Winged helix-turn-helix transcription repressor DNA-binding; Cullin homology; Cullin repeat-like-containing domain; Cullin protein, neddylation domain; unintegrated
FGSG_05567	probable CBF1 - centromere binding factor 1	IPR011598; noIPR	IPR011598	Helix-loop-helix DNA-binding; unintegrated
FGSG_05646	conserved hypothetical protein	IPR001138; IPR007219	IPR001138; IPR007219	Zn(2)-C6 fungal-type DNA-binding domain; Transcription factor, fungi
FGSG_05682	conserved hypothetical protein	IPR001138	IPR001138	Zn(2)-C6 fungal-type DNA-binding domain
FGSG_05725	conserved hypothetical protein	IPR001138	IPR001138	Zn(2)-C6 fungal-type DNA-binding domain
FGSG_05789	conserved hypothetical protein	IPR001138	IPR001138	Zn(2)-C6 fungal-type DNA-binding domain
FGSG_05827	conserved hypothetical protein	IPR007219; noIPR	IPR007219	Transcription factor, fungi; unintegrated
FGSG_05857	related to RNA splicing factor PRP9	IPR000690; IPR003604; IPR007087; IPR015880; IPR021966; IPR022755; IPR024598; noIPR	IPR000690; IPR007087; IPR015880	Zinc finger, C2H2-type matrin; Zinc finger, U1-type; Zinc finger, C2H2; Zinc finger, C2H2-like; Splicing factor SF3a60 binding domain; Zinc finger, double-stranded RNA binding; Domain of unknown function DUF3449; unintegrated
FGSG_05896	related to zinc finger DHHC domain containing protein 2	IPR001594; noIPR	IPR001594	Zinc finger, DHHC-type, palmitoyltransferase; unintegrated
FGSG_05925	related to nitrate assimilation regulatory protein nirA	IPR001138; IPR002409; IPR007219	IPR001138; IPR007219	Zn(2)-C6 fungal-type DNA-binding domain; Aflatoxin biosynthesis regulatory protein; Transcription factor, fungi
FGSG_05926	related to nitrate assimilation regulatory protein nirA	IPR007219	IPR007219	Transcription factor, fungi
FGSG_05930	conserved hypothetical protein	IPR004827; IPR011616; IPR018287; noIPR	IPR004827	Basic-leucine zipper (bZIP) transcription factor; bZIP transcription factor, bZIP-1; Hap4 transcription factor, heteromerisation domain; unintegrated
FGSG_05949	related to meiotic recombination protein rec12	IPR002815; IPR011991; IPR013049; noIPR	IPR011991	Spo11/DNA topoisomerase VI, subunit A; Winged helix-turn-helix transcription repressor DNA-binding; Spo11/DNA topoisomerase VI, subunit A, N-terminal; unintegrated
FGSG_05958	conserved hypothetical protein	IPR001138; IPR007219	IPR001138; IPR007219	Zn(2)-C6 fungal-type DNA-binding domain; Transcription factor, fungi
FGSG_06002	related to transcription factor TFIIH chain p47	IPR002035; IPR004595; IPR007087; IPR007198; IPR012170; noIPR	IPR007087	von Willebrand factor, type A; TFIIH C1-like, C-terminal; Zinc finger, C2H2; Ssl1-like; TFIIH basal transcription factor complex, subunit SSL1; unintegrated
FGSG_06045	probable 26S proteasome regulatory subunit p58	IPR000717; IPR011991; IPR013143; IPR013586; noIPR	IPR011991	Proteasome component (PCI) domain; Winged helix-turn-helix transcription repressor DNA-binding; PCI/PINT associated module; 26S proteasome regulatory subunit, C-terminal; unintegrated	C35
FGSG_06067	related to NUP42 - nuclear pore protein	IPR000571; noIPR	IPR000571	Zinc finger, CCCH-type; unintegrated
FGSG_06071	conserved hypothetical protein	IPR001606; noIPR	IPR001606	ARID/BRIGHT DNA-binding domain; unintegrated
FGSG_06073	probable Int-6 protein	IPR000717; IPR011991; IPR016650; IPR019010; noIPR	IPR011991	Proteasome component (PCI) domain; Winged helix-turn-helix transcription repressor DNA-binding; Translation initiation factor 3, subunit 6, eukaryotic; Eukaryotic translation initiation factor 3 (eIF3), subunit 6, N-terminal; unintegrated
FGSG_06160	conserved hypothetical protein	IPR001138	IPR001138	Zn(2)-C6 fungal-type DNA-binding domain
FGSG_06168	conserved hypothetical protein	IPR007087; IPR007219; IPR013087; IPR015880; noIPR	IPR007087; IPR007219; IPR013087; IPR015880	Zinc finger, C2H2; Transcription factor, fungi; Zinc finger, C2H2-type/integrase, DNA-binding; Zinc finger, C2H2-like; unintegrated
FGSG_06262	conserved hypothetical protein	IPR011598; noIPR	IPR011598	Helix-loop-helix DNA-binding; unintegrated
FGSG_06279	conserved hypothetical protein	IPR005011; noIPR	IPR005011	SART-1 protein; unintegrated
FGSG_06291	related to transcription regulator SPT7	IPR001487; IPR006565; IPR018359; noIPR	IPR006565	Bromodomain; Bromodomain transcription factor; Bromodomain, conserved site; unintegrated
FGSG_06307	probable SPT10 - transcription regulatory protein	IPR000182; IPR015416; IPR016181	IPR015416	GCN5-related N-acetyltransferase (GNAT) domain; Zinc finger, H2C2-type, histone UAS binding; Acyl-CoA N-acyltransferase
FGSG_06311	related to SWI5 - transcription factor	IPR007087; IPR013087; IPR015880; noIPR	IPR007087; IPR013087; IPR015880	Zinc finger, C2H2; Zinc finger, C2H2-type/integrase, DNA-binding; Zinc finger, C2H2-like; unintegrated
FGSG_06315	related to eukaryotic translation initiation factor 3 subunit 11	IPR009374; IPR011991; IPR016020; IPR016024; IPR019280; noIPR	IPR011991	Translation initiation factor 3, subunit 12, eukaryotic; Winged helix-turn-helix transcription repressor DNA-binding; Translation initiation factor 3, subunit 12, N-terminal, eukaryotic; Armadillo-type fold; COP9 signalosome, subunit CSN8; unintegrated
FGSG_06324	conserved hypothetical protein	IPR001138; IPR002409	IPR001138	Zn(2)-C6 fungal-type DNA-binding domain; Aflatoxin biosynthesis regulatory protein
FGSG_06356	related to transcription factor BOM	IPR007604; noIPR	IPR007604	CP2 transcription factor; unintegrated
FGSG_06359	related to SKN7	IPR000232; IPR001789; IPR011006; IPR011991; IPR014402; noIPR	IPR000232; IPR011991	Heat shock factor (HSF)-type, DNA-binding; Signal transduction response regulator, receiver domain; CheY-like superfamily; Winged helix-turn-helix transcription repressor DNA-binding; Signal transduction response regulator, SKN7-like; unintegrated
FGSG_06380	related to thiamine repressible genes regulatory protein thi1	IPR007219	IPR007219	Transcription factor, fungi
FGSG_06382	related to negative acting factor	IPR001138	IPR001138	Zn(2)-C6 fungal-type DNA-binding domain
FGSG_06427	related to YBR267w	IPR003604; IPR007087; IPR015880; IPR022755; noIPR	IPR007087; IPR015880	Zinc finger, U1-type; Zinc finger, C2H2; Zinc finger, C2H2-like; Zinc finger, double-stranded RNA binding; unintegrated
FGSG_06436	conserved hypothetical protein	IPR001138; IPR007219	IPR001138; IPR007219	Zn(2)-C6 fungal-type DNA-binding domain; Transcription factor, fungi
FGSG_06442	conserved hypothetical protein	IPR001138	IPR001138	Zn(2)-C6 fungal-type DNA-binding domain	C36
FGSG_06448	conserved hypothetical protein	IPR000704; IPR007219; noIPR	IPR007219	Casein kinase II, regulatory subunit; Transcription factor, fungi; unintegrated	C36
FGSG_06460	conserved hypothetical protein	IPR007219	IPR007219	Transcription factor, fungi	C37
FGSG_06503	conserved hypothetical protein	IPR001138; IPR007219	IPR001138; IPR007219	Zn(2)-C6 fungal-type DNA-binding domain; Transcription factor, fungi	C38
FGSG_06516	related to purine utilization positive regulator	IPR007219	IPR007219	Transcription factor, fungi
FGSG_06542	related to AKR1 - ankyrin repeat-containing protein	IPR001594; IPR002110; IPR020683; noIPR	IPR001594	Zinc finger, DHHC-type, palmitoyltransferase; Ankyrin repeat; Ankyrin repeat-containing domain; unintegrated	C39
FGSG_06560	probable methionyl aminopeptidase	IPR000994; IPR001714; IPR002468; IPR011991; IPR018349; noIPR	IPR011991	Peptidase M24, structural domain; Peptidase M24, methionine aminopeptidase; Peptidase M24A, methionine aminopeptidase, subfamily 2; Winged helix-turn-helix transcription repressor DNA-binding; Peptidase M24A, methionine aminopeptidase, subfamily 2, binding site; unintegrated
FGSG_06593	related to cercosporin resistance protein	IPR001138; noIPR	IPR001138	Zn(2)-C6 fungal-type DNA-binding domain; unintegrated
FGSG_06651	conserved hypothetical protein	IPR004827; noIPR	IPR004827	Basic-leucine zipper (bZIP) transcription factor; unintegrated
FGSG_06664	related to MEAB protein	IPR004827; IPR011616; noIPR	IPR004827	Basic-leucine zipper (bZIP) transcription factor; bZIP transcription factor, bZIP-1; unintegrated
FGSG_06684	related to transcription factor IIIA	IPR007087; IPR013087; IPR015880; noIPR	IPR007087; IPR013087; IPR015880	Zinc finger, C2H2; Zinc finger, C2H2-type/integrase, DNA-binding; Zinc finger, C2H2-like; unintegrated
FGSG_06699	conserved hypothetical protein	IPR001138	IPR001138	Zn(2)-C6 fungal-type DNA-binding domain
FGSG_06701	conserved hypothetical protein	IPR013087; IPR015880; noIPR	IPR013087; IPR015880	Zinc finger, C2H2-type/integrase, DNA-binding; Zinc finger, C2H2-like; unintegrated
FGSG_06760	conserved hypothetical protein	IPR000910; IPR009071; noIPR	IPR009071	High mobility group, HMG1/HMG2; High mobility group, superfamily; unintegrated
FGSG_06768	conserved hypothetical protein	IPR001005; IPR009057; IPR017174; IPR017884; noIPR	IPR001005; IPR017174	SANT domain, DNA binding; Homeodomain-like; Transcription factor IIIB, Bdp1 subunit, fungi; SANT, eukarya; unintegrated
FGSG_06810	related to transcriptional activator Mut3p	IPR001138; IPR007219	IPR001138; IPR007219	Zn(2)-C6 fungal-type DNA-binding domain; Transcription factor, fungi
FGSG_06824	conserved hypothetical protein	IPR004827; IPR021833	IPR004827	Basic-leucine zipper (bZIP) transcription factor; Protein of unknown function DUF3425
FGSG_06840	conserved hypothetical protein	IPR001810; IPR003347; IPR013129; IPR022364; noIPR	IPR003347	F-box domain, cyclin-like; Transcription factor jumonji/aspartyl beta-hydroxylase; Transcription factor jumonji; F-box domain, Skp2-like; unintegrated
FGSG_06860	probable splicing factor u2af 35 kd subunit (small subunit)	IPR000504; IPR000571; IPR009145; IPR012677; noIPR	IPR000571	RNA recognition motif domain; Zinc finger, CCCH-type; U2 auxiliary factor small subunit; Nucleotide-binding, alpha-beta plait; unintegrated
FGSG_06871	related to cutinase G-box binding protein	IPR007087; IPR013087; IPR015880; noIPR	IPR007087; IPR013087; IPR015880	Zinc finger, C2H2; Zinc finger, C2H2-type/integrase, DNA-binding; Zinc finger, C2H2-like; unintegrated
FGSG_06909	related to NADH2 dehydrogenase (ubiquinone) complex I 13K-A chain precursor	IPR019401; noIPR	IPR019401	Zinc finger, CHCC-type; unintegrated
FGSG_06910	conserved hypothetical protein	IPR001878	IPR001878	Zinc finger, CCHC-type
FGSG_06934	conserved hypothetical protein	IPR006731; IPR007087; IPR015880; noIPR	IPR007087; IPR015880	Herpesvirus phosphoprotein 85 (HHV6-7 U14/HCMV UL25); Zinc finger, C2H2; Zinc finger, C2H2-like; unintegrated
FGSG_06944	related to HCM1 - transcription factor	IPR001766; IPR011991; IPR018122; noIPR	IPR001766; IPR011991	Transcription factor, fork head; Winged helix-turn-helix transcription repressor DNA-binding; Transcription factor, fork head, conserved site; unintegrated
FGSG_06955	related to 442K curved dna-binding protein	IPR000994; IPR011991; noIPR	IPR011991	Peptidase M24, structural domain; Winged helix-turn-helix transcription repressor DNA-binding; unintegrated
FGSG_06968	conserved hypothetical protein	IPR004827; IPR011700; IPR021833; noIPR	IPR004827	Basic-leucine zipper (bZIP) transcription factor; Basic leucine zipper; Protein of unknown function DUF3425; unintegrated
FGSG_07067	related to C6 zink-finger protein PRO1A	IPR001138	IPR001138	Zn(2)-C6 fungal-type DNA-binding domain
FGSG_07075	probable PYC2 - pyruvate carboxylase 2	IPR000089; IPR000891; IPR001882; IPR003379; IPR003604; IPR005479; IPR005481; IPR005482; IPR005930; IPR007087; IPR011053; IPR011054; IPR011761; IPR011764; IPR013785; IPR013815; IPR013816; IPR013817; IPR015880; IPR016185; noIPR	IPR007087; IPR015880	Biotin/lipoyl attachment; Pyruvate carboxyltransferase; Biotin-binding site; Carboxylase, conserved domain; Zinc finger, U1-type; Carbamoyl-phosphate synthetase, large subunit, ATP-binding; Carbamoyl-phosphate synthase, large subunit, N-terminal; Biotin carboxylase, C-terminal; Pyruvate carboxylase; Zinc finger, C2H2; Single hybrid motif; Rudiment single hybrid motif; ATP-grasp fold; Biotin carbo…
FGSG_07076	related to cysteine-rich protein NFX-1	IPR000967; IPR001374; IPR001841; IPR019786; noIPR	IPR000967	Zinc finger, NF-X1-type; Single-stranded nucleic acid binding R3H; Zinc finger, RING-type; Zinc finger, PHD-type, conserved site; unintegrated
FGSG_07087	probable transcription factor HAP3	IPR003956; IPR003957; IPR003958; IPR009072; noIPR	IPR003957; IPR003958	Transcription factor, NFYB/HAP3, conserved site; Transcription factor, CBFA/NFYB, DNA topoisomerase; Transcription factor CBF/NF-Y/archaeal histone; Histone-fold; unintegrated
FGSG_07116	related to nonhistone chromosomal protein	IPR000910; IPR001660; IPR009071; IPR013761; IPR021129; noIPR	IPR009071	High mobility group, HMG1/HMG2; Sterile alpha motif domain; High mobility group, superfamily; Sterile alpha motif/pointed domain; Sterile alpha motif, type 1; unintegrated
FGSG_07123	conserved hypothetical protein	IPR010666; noIPR	IPR010666	Zinc finger, GRF-type; unintegrated
FGSG_07133	conserved hypothetical protein	IPR001138	IPR001138	Zn(2)-C6 fungal-type DNA-binding domain
FGSG_07157	related to acid phosphatase	IPR008967; IPR024061	IPR008967	p53-like transcription factor, DNA-binding; NDT80 DNA-binding domain
FGSG_07161	conserved hypothetical protein	IPR006565; IPR009072; noIPR	IPR006565	Bromodomain transcription factor; Histone-fold; unintegrated
FGSG_07187	hypothetical protein	IPR007087; IPR013087; IPR015880; noIPR	IPR007087; IPR013087; IPR015880	Zinc finger, C2H2; Zinc finger, C2H2-type/integrase, DNA-binding; Zinc finger, C2H2-like; unintegrated
FGSG_07192	probable cutinase transcription factor 1 beta	IPR001138; IPR007219	IPR001138; IPR007219	Zn(2)-C6 fungal-type DNA-binding domain; Transcription factor, fungi
FGSG_07198	conserved hypothetical protein	IPR001138; IPR007219	IPR001138; IPR007219	Zn(2)-C6 fungal-type DNA-binding domain; Transcription factor, fungi
FGSG_07265	related to cercosporin resistance protein	IPR001138; noIPR	IPR001138	Zn(2)-C6 fungal-type DNA-binding domain; unintegrated
FGSG_07269	related to single-stranded DNA-binding protein	IPR000424; IPR011344; IPR012340; IPR016027	IPR011344	Primosome PriB/single-strand DNA-binding; Single-strand DNA-binding; Nucleic acid-binding, OB-fold; Nucleic acid-binding, OB-fold-like
FGSG_07310	transcription factor	IPR003120; IPR007087; IPR013087; IPR015880; noIPR	IPR007087; IPR013087; IPR015880	Transcription factor, STE-like; Zinc finger, C2H2; Zinc finger, C2H2-type/integrase, DNA-binding; Zinc finger, C2H2-like; unintegrated
FGSG_07368	conserved hypothetical protein	IPR001138; IPR007219	IPR001138; IPR007219	Zn(2)-C6 fungal-type DNA-binding domain; Transcription factor, fungi
FGSG_07392	related to mouse KIN17 protein	IPR007087; IPR019447; noIPR	IPR007087	Zinc finger, C2H2; DNA/RNA-binding protein Kin17, conserved domain; unintegrated
FGSG_07420	related to cephalosporin C regulator 1 (cpcR1 gene)	IPR003150; IPR011991; noIPR	IPR003150; IPR011991	DNA-binding RFX; Winged helix-turn-helix transcription repressor DNA-binding; unintegrated
FGSG_07433	related to RGD2 - GTPase activating protein	IPR000198; IPR000591; IPR001060; IPR008936; IPR011991; noIPR	IPR011991	Rho GTPase-activating protein domain; DEP domain; Fps/Fes/Fer/CIP4 homology; Rho GTPase activation protein; Winged helix-turn-helix transcription repressor DNA-binding; unintegrated
FGSG_07458	probable cyanate lyase	IPR003712; IPR008076; IPR010982	IPR010982	Cyanate lyase, C-terminal; Cyanase; Lambda repressor-like, DNA-binding
FGSG_07482	related to regulatory protein alcR	IPR001138	IPR001138	Zn(2)-C6 fungal-type DNA-binding domain
FGSG_07504	related to regulatory protein amdA	IPR007087; IPR007219; IPR013087; IPR015880; noIPR	IPR007087; IPR007219; IPR013087; IPR015880	Zinc finger, C2H2; Transcription factor, fungi; Zinc finger, C2H2-type/integrase, DNA-binding; Zinc finger, C2H2-like; unintegrated
FGSG_07546	conserved hypothetical protein	IPR001005; IPR009057; IPR012287; IPR017877; noIPR	IPR001005	SANT domain, DNA binding; Homeodomain-like; Homeodomain-related; MYB-like; unintegrated
FGSG_07568	hypothetical protein	IPR007219	IPR007219	Transcription factor, fungi
FGSG_07575	conserved hypothetical protein	IPR007219	IPR007219	Transcription factor, fungi
FGSG_07583	conserved hypothetical protein	IPR007396; IPR009002; IPR012349	IPR007396	Negative transcriptional regulator; FMN-binding split barrel-related; FMN-binding split barrel	C40
FGSG_07589	conserved hypothetical protein	IPR001138	IPR001138	Zn(2)-C6 fungal-type DNA-binding domain	C40
FGSG_07604	conserved hypothetical protein	IPR001138	IPR001138	Zn(2)-C6 fungal-type DNA-binding domain
FGSG_07657	conserved hypothetical protein	IPR003347; noIPR	IPR003347	Transcription factor jumonji/aspartyl beta-hydroxylase; unintegrated
FGSG_07674	conserved hypothetical protein	IPR007219	IPR007219	Transcription factor, fungi	C41
FGSG_07693	conserved hypothetical protein	IPR001138	IPR001138	Zn(2)-C6 fungal-type DNA-binding domain
FGSG_07737	conserved hypothetical protein	IPR013922; IPR015880	IPR015880	Cyclin PHO80-like; Zinc finger, C2H2-like
FGSG_07751	conserved hypothetical protein	IPR007087; IPR015880	IPR007087; IPR015880	Zinc finger, C2H2; Zinc finger, C2H2-like
FGSG_07753	related to ariadne-2 protein	IPR000571; IPR002867; IPR007087; noIPR	IPR000571; IPR007087	Zinc finger, CCCH-type; Zinc finger, C6HC-type; Zinc finger, C2H2; unintegrated
FGSG_07789	hypothetical protein	IPR004827; IPR011616; noIPR	IPR004827	Basic-leucine zipper (bZIP) transcription factor; bZIP transcription factor, bZIP-1; unintegrated
FGSG_07790	conserved hypothetical protein	IPR011598	IPR011598	Helix-loop-helix DNA-binding
FGSG_07830	putative protein [EST hit]	IPR000679; IPR013088; noIPR	IPR000679; IPR013088	Zinc finger, GATA-type; Zinc finger, NHR/GATA-type; unintegrated
FGSG_07884	conserved hypothetical protein	IPR001138; IPR002409; noIPR	IPR001138	Zn(2)-C6 fungal-type DNA-binding domain; Aflatoxin biosynthesis regulatory protein; unintegrated
FGSG_07914	conserved hypothetical protein	IPR001356; IPR007087; IPR008422; IPR009057; IPR012287; IPR015880; noIPR	IPR001356; IPR007087; IPR008422; IPR015880	Homeobox; Zinc finger, C2H2; Homeobox KN domain; Homeodomain-like; Homeodomain-related; Zinc finger, C2H2-like; unintegrated
FGSG_07924	conserved hypothetical protein	IPR001138	IPR001138	Zn(2)-C6 fungal-type DNA-binding domain
FGSG_07928	related to transcription factor RGM1	IPR007087; IPR013087; noIPR	IPR007087; IPR013087	Zinc finger, C2H2; Zinc finger, C2H2-type/integrase, DNA-binding; unintegrated
FGSG_07941	probable white collar 1 protein	IPR000014; IPR000679; IPR001610; IPR013088; IPR013655; noIPR	IPR000679; IPR013088	PAS; Zinc finger, GATA-type; PAC motif; Zinc finger, NHR/GATA-type; PAS fold-3; unintegrated
FGSG_07952	conserved hypothetical protein	IPR003604; IPR007087; IPR022755; noIPR	IPR007087	Zinc finger, U1-type; Zinc finger, C2H2; Zinc finger, double-stranded RNA binding; unintegrated
FGSG_08028	conserved hypothetical protein	IPR001138	IPR001138	Zn(2)-C6 fungal-type DNA-binding domain	C51
FGSG_08034	related to cutinase transcription factor 1 beta	IPR001138; IPR007219	IPR001138; IPR007219	Zn(2)-C6 fungal-type DNA-binding domain; Transcription factor, fungi
FGSG_08038	related to nitrate assimilation regulatory protein nirA	IPR001138; IPR002409; IPR007219	IPR001138; IPR007219	Zn(2)-C6 fungal-type DNA-binding domain; Aflatoxin biosynthesis regulatory protein; Transcription factor, fungi
FGSG_08064	related to cutinase transcription factor 1 beta	IPR001138; IPR007219; noIPR	IPR001138; IPR007219	Zn(2)-C6 fungal-type DNA-binding domain; Transcription factor, fungi; unintegrated	C50
FGSG_08080	conserved hypothetical protein	IPR001138; noIPR	IPR001138	Zn(2)-C6 fungal-type DNA-binding domain; unintegrated	C49
FGSG_08135	conserved hypothetical protein	IPR001138	IPR001138	Zn(2)-C6 fungal-type DNA-binding domain
FGSG_08138	conserved hypothetical protein	IPR007087	IPR007087	Zinc finger, C2H2
FGSG_08179	conserved hypothetical protein	IPR001138	IPR001138	Zn(2)-C6 fungal-type DNA-binding domain	C48
FGSG_08182	conserved hypothetical protein	IPR001138	IPR001138	Zn(2)-C6 fungal-type DNA-binding domain	C48
FGSG_08246	conserved hypothetical protein	IPR007087; IPR015880	IPR007087; IPR015880	Zinc finger, C2H2; Zinc finger, C2H2-like
FGSG_08321	related to acriflavine sensitivity control protein ACR-2	IPR001138; IPR021858	IPR001138	Zn(2)-C6 fungal-type DNA-binding domain; Protein of unknown function DUF3468	C46
FGSG_08349	conserved hypothetical protein	IPR001138	IPR001138	Zn(2)-C6 fungal-type DNA-binding domain
FGSG_08380	conserved hypothetical protein	IPR000704; IPR001138; IPR007219	IPR001138; IPR007219	Casein kinase II, regulatory subunit; Zn(2)-C6 fungal-type DNA-binding domain; Transcription factor, fungi
FGSG_08392	conserved hypothetical protein	IPR001138; IPR007219	IPR001138; IPR007219	Zn(2)-C6 fungal-type DNA-binding domain; Transcription factor, fungi
FGSG_08393	related to transcription activator CUP2	IPR001083	IPR001083	Copper fist DNA-binding
FGSG_08397	related to acid phosphatase	IPR008967; IPR024061	IPR008967	p53-like transcription factor, DNA-binding; NDT80 DNA-binding domain
FGSG_08431	related to putative copper-activated transcription factor	IPR001083; IPR018373	IPR001083	Copper fist DNA-binding; Copper fist DNA-binding, conserved site
FGSG_08444	probable RPN7 - subunit of the regulatory particle of the proteasome	IPR000717; IPR011991; IPR019585; noIPR	IPR011991	Proteasome component (PCI) domain; Winged helix-turn-helix transcription repressor DNA-binding; 26S proteasome, regulatory subunit Rpn7; unintegrated
FGSG_08455	related to DNA repair protein MMS21	IPR004181; IPR013083; noIPR	IPR004181	Zinc finger, MIZ-type; Zinc finger, RING/FYVE/PHD-type; unintegrated
FGSG_08531	related to ERF2 - protein involved in palmitoylation and localization of Ras2p	IPR001594; noIPR	IPR001594	Zinc finger, DHHC-type, palmitoyltransferase; unintegrated
FGSG_08572	related to GDP/GTP exchange factor Rom2p	IPR000219; IPR000591; IPR001180; IPR001849; IPR011991; IPR011993; noIPR	IPR011991	Dbl homology (DH) domain; DEP domain; Citron-like; Pleckstrin homology domain; Winged helix-turn-helix transcription repressor DNA-binding; Pleckstrin homology-type; unintegrated
FGSG_08582	related to RNA binding motif protein	IPR000467; IPR001876; IPR007087; IPR012677; noIPR	IPR007087	D111/G-patch; Zinc finger, RanBP2-type; Zinc finger, C2H2; Nucleotide-binding, alpha-beta plait; unintegrated
FGSG_08606	conserved hypothetical protein	IPR003347; noIPR	IPR003347	Transcription factor jumonji/aspartyl beta-hydroxylase; unintegrated
FGSG_08617	related to zinc finger protein	IPR007087; IPR013087; IPR015880; noIPR	IPR007087; IPR013087; IPR015880	Zinc finger, C2H2; Zinc finger, C2H2-type/integrase, DNA-binding; Zinc finger, C2H2-like; unintegrated
FGSG_08619	related to transcription initiation factor IIE, beta subunit	IPR003166; IPR016656; noIPR	IPR003166; IPR016656	Transcription factor TFIIE beta subunit, DNA-binding domain; Transcription initiation factor TFIIE, beta subunit; unintegrated
FGSG_08626	related to transcriptional regulator RDS2	IPR001138	IPR001138	Zn(2)-C6 fungal-type DNA-binding domain
FGSG_08634	probable nitrogen catabolic enzyme regulatory protein NIT-2	IPR000679; IPR013088; IPR013860; noIPR	IPR000679; IPR013088	Zinc finger, GATA-type; Zinc finger, NHR/GATA-type; Protein of unknown function DUF1752, fungi; unintegrated
FGSG_08646	conserved hypothetical protein	IPR007087; IPR013087; IPR015880; noIPR	IPR007087; IPR013087; IPR015880	Zinc finger, C2H2; Zinc finger, C2H2-type/integrase, DNA-binding; Zinc finger, C2H2-like; unintegrated
FGSG_08696	probable transcription factor of the MADS box family MCM1	IPR002100; noIPR	IPR002100	Transcription factor, MADS-box; unintegrated
FGSG_08713	conserved hypothetical protein	IPR001005; IPR009057; IPR012287; IPR014778; IPR017877; IPR017930; noIPR	IPR001005; IPR017930	SANT domain, DNA binding; Homeodomain-like; Homeodomain-related; Myb, DNA-binding; MYB-like; Transcription regulator HTH, Myb-type, DNA-binding; unintegrated
FGSG_08720	conserved hypothetical protein	IPR000571; noIPR	IPR000571	Zinc finger, CCCH-type; unintegrated
FGSG_08791	related to transcription factor Pig1p	IPR001138; IPR007087; IPR013087; IPR015880; noIPR	IPR001138; IPR007087; IPR013087; IPR015880	Zn(2)-C6 fungal-type DNA-binding domain; Zinc finger, C2H2; Zinc finger, C2H2-type/integrase, DNA-binding; Zinc finger, C2H2-like; unintegrated	C44
FGSG_08800	related to AP1-like transcription factor	IPR004827; IPR011616; IPR013910; IPR023167; noIPR	IPR004827	Basic-leucine zipper (bZIP) transcription factor; bZIP transcription factor, bZIP-1; Transcription factor PAP1; Yap1 redox domain; unintegrated	C44
FGSG_08808	related to transcription activator	IPR001138; noIPR	IPR001138	Zn(2)-C6 fungal-type DNA-binding domain; unintegrated
FGSG_08831	related to transcriptional activator Mut3p	IPR007219; noIPR	IPR007219	Transcription factor, fungi; unintegrated
FGSG_08845	conserved hypothetical protein	IPR002110; IPR007087; IPR020683; noIPR	IPR007087	Ankyrin repeat; Zinc finger, C2H2; Ankyrin repeat-containing domain; unintegrated
FGSG_08890	conserved hypothetical protein	IPR000910; IPR009071; noIPR	IPR009071	High mobility group, HMG1/HMG2; High mobility group, superfamily; unintegrated
FGSG_08893	mating type protein	IPR000910; IPR009071; noIPR	IPR009071	High mobility group, HMG1/HMG2; High mobility group, superfamily; unintegrated
FGSG_08901	related to N.crassa uvs2 protein	IPR000571; IPR001841; IPR013083; IPR017907; IPR018957; noIPR	IPR000571	Zinc finger, CCCH-type; Zinc finger, RING-type; Zinc finger, RING/FYVE/PHD-type; Zinc finger, RING-type, conserved site; Zinc finger, C3HC4 RING-type; unintegrated
FGSG_08914	related to DNA polymerase eta	IPR001126; IPR007087; IPR017061; IPR017961; IPR017963; noIPR	IPR007087	DNA-repair protein, UmuC-like; Zinc finger, C2H2; DNA polymerase eta; DNA polymerase, Y-family, little finger domain; DNA-repair protein, UmuC-like, N-terminal; unintegrated
FGSG_08924	conserved hypothetical protein	IPR001138	IPR001138	Zn(2)-C6 fungal-type DNA-binding domain
FGSG_08930	conserved hypothetical protein	IPR001138	IPR001138	Zn(2)-C6 fungal-type DNA-binding domain
FGSG_08972	conserved hypothetical protein	IPR001138; IPR021858	IPR001138	Zn(2)-C6 fungal-type DNA-binding domain; Protein of unknown function DUF3468
FGSG_09001	conserved hypothetical protein	IPR004827; IPR011616; noIPR	IPR004827	Basic-leucine zipper (bZIP) transcription factor; bZIP transcription factor, bZIP-1; unintegrated
FGSG_09014	conserved hypothetical protein	IPR001138; IPR007219; noIPR	IPR001138; IPR007219	Zn(2)-C6 fungal-type DNA-binding domain; Transcription factor, fungi; unintegrated
FGSG_09019	conserved hypothetical protein	IPR001356; IPR009057; IPR012287; IPR017970; noIPR	IPR001356	Homeobox; Homeodomain-like; Homeodomain-related; Homeobox, conserved site; unintegrated
FGSG_09064	related to nitrate assimilation regulatory protein nirA	IPR001138	IPR001138	Zn(2)-C6 fungal-type DNA-binding domain	C52
FGSG_09065	related to STB5 - SIN3 binding protein	IPR001138; IPR007219; noIPR	IPR001138; IPR007219	Zn(2)-C6 fungal-type DNA-binding domain; Transcription factor, fungi; unintegrated	C52
FGSG_09075	conserved hypothetical protein	IPR007219	IPR007219	Transcription factor, fungi	C52
FGSG_09080	related to transcription activator	IPR001138	IPR001138	Zn(2)-C6 fungal-type DNA-binding domain	C52
FGSG_09111	related to Put3p and to hypothetical protein YJL206c	IPR001138; IPR007219	IPR001138; IPR007219	Zn(2)-C6 fungal-type DNA-binding domain; Transcription factor, fungi
FGSG_09123	conserved hypothetical protein	IPR001138; IPR007219; noIPR	IPR001138; IPR007219	Zn(2)-C6 fungal-type DNA-binding domain; Transcription factor, fungi; unintegrated
FGSG_09147	conserved hypothetical protein	IPR001138; IPR007219	IPR001138; IPR007219	Zn(2)-C6 fungal-type DNA-binding domain; Transcription factor, fungi
FGSG_09177	conserved hypothetical protein	IPR001138	IPR001138	Zn(2)-C6 fungal-type DNA-binding domain
FGSG_09178	conserved hypothetical protein	IPR001138; IPR007219	IPR001138; IPR007219	Zn(2)-C6 fungal-type DNA-binding domain; Transcription factor, fungi
FGSG_09217	related to TBP-binding repressor protein	IPR003958; IPR009072; noIPR	IPR003958	Transcription factor CBF/NF-Y/archaeal histone; Histone-fold; unintegrated	C54
FGSG_09277	conserved hypothetical protein	IPR004827; noIPR	IPR004827	Basic-leucine zipper (bZIP) transcription factor; unintegrated
FGSG_09286	probable cross-pathway control protein	IPR004827; IPR011616; noIPR	IPR004827	Basic-leucine zipper (bZIP) transcription factor; bZIP transcription factor, bZIP-1; unintegrated
FGSG_09308	related to myc-type bHLH transcription factor	IPR011598; noIPR	IPR011598	Helix-loop-helix DNA-binding; unintegrated
FGSG_09328	conserved hypothetical protein	IPR007219	IPR007219	Transcription factor, fungi
FGSG_09331	conserved hypothetical protein	IPR001138	IPR001138	Zn(2)-C6 fungal-type DNA-binding domain	C55
FGSG_09333	related to Pdr3p	IPR001138; IPR007219	IPR001138; IPR007219	Zn(2)-C6 fungal-type DNA-binding domain; Transcription factor, fungi	C55
FGSG_09339	probable RLM1 - transcription factor of the MADS box family	IPR002100; IPR021934; noIPR	IPR002100	Transcription factor, MADS-box; Protein of unknown function DUF3547; unintegrated	C55
FGSG_09368	related to C2H2 zinc finger protein	IPR007087; IPR007219; IPR013087; IPR015880; noIPR	IPR007087; IPR007219; IPR013087; IPR015880	Zinc finger, C2H2; Transcription factor, fungi; Zinc finger, C2H2-type/integrase, DNA-binding; Zinc finger, C2H2-like; unintegrated
FGSG_09410	related to putative C2H2 zinc finger protein flbC	IPR007087; IPR013087; IPR015880; noIPR	IPR007087; IPR013087; IPR015880	Zinc finger, C2H2; Zinc finger, C2H2-type/integrase, DNA-binding; Zinc finger, C2H2-like; unintegrated
FGSG_09432	related to RPN5 - subunit of the regulatory particle of the proteasome	IPR000717; IPR011991; noIPR	IPR011991	Proteasome component (PCI) domain; Winged helix-turn-helix transcription repressor DNA-binding; unintegrated
FGSG_09464	conserved hypothetical protein	IPR001138	IPR001138	Zn(2)-C6 fungal-type DNA-binding domain
FGSG_09495	related to Los1p	IPR001606; IPR016024; noIPR	IPR001606	ARID/BRIGHT DNA-binding domain; Armadillo-type fold; unintegrated
FGSG_09553	conserved hypothetical protein	IPR003034; noIPR	IPR003034	DNA-binding SAP; unintegrated
FGSG_09565	probable siderophore regulation protein (GATA factor)	IPR000679; IPR013088; noIPR	IPR000679; IPR013088	Zinc finger, GATA-type; Zinc finger, NHR/GATA-type; unintegrated
FGSG_09573	conserved hypothetical protein	IPR000504; IPR000571; IPR002483; IPR012677; noIPR	IPR000571	RNA recognition motif domain; Zinc finger, CCCH-type; Splicing factor PWI; Nucleotide-binding, alpha-beta plait; unintegrated
FGSG_09594	conserved hypothetical protein	IPR001138; IPR007219; noIPR	IPR001138; IPR007219	Zn(2)-C6 fungal-type DNA-binding domain; Transcription factor, fungi; unintegrated	C57
FGSG_09616	probable SCF complex member Cullin 1	IPR001373; IPR011991; IPR016157; IPR016158; IPR016159; IPR019559; noIPR	IPR011991	Cullin, N-terminal; Winged helix-turn-helix transcription repressor DNA-binding; Cullin, conserved site; Cullin homology; Cullin repeat-like-containing domain; Cullin protein, neddylation domain; unintegrated
FGSG_09715	probable carbon repressor protein 1	IPR007087; IPR013087; IPR015880; noIPR	IPR007087; IPR013087; IPR015880	Zinc finger, C2H2; Zinc finger, C2H2-type/integrase, DNA-binding; Zinc finger, C2H2-like; unintegrated
FGSG_09724	related to single-stranded DNA binding protein 30K chain	IPR004365; IPR011991; IPR012340; IPR014646; IPR014892; IPR016027; noIPR	IPR011991	Nucleic acid binding, OB-fold, tRNA/helicase-type; Winged helix-turn-helix transcription repressor DNA-binding; Nucleic acid-binding, OB-fold; Replication protein A, subunit RPA32; Replication protein A, C-terminal; Nucleic acid-binding, OB-fold-like; unintegrated
FGSG_09726	conserved hypothetical protein	IPR001138	IPR001138	Zn(2)-C6 fungal-type DNA-binding domain
FGSG_09743	conserved hypothetical protein	IPR007219	IPR007219	Transcription factor, fungi
FGSG_09770	related to C2H2 zinc finger protein	IPR007087; IPR007219; IPR013087; IPR015880; noIPR	IPR007087; IPR007219; IPR013087; IPR015880	Zinc finger, C2H2; Transcription factor, fungi; Zinc finger, C2H2-type/integrase, DNA-binding; Zinc finger, C2H2-like; unintegrated
FGSG_09802	conserved hypothetical protein	IPR003163; noIPR	IPR003163	Transcription regulator HTH, APSES-type DNA-binding domain; unintegrated
FGSG_09807	related to myb-related protein cdc5	IPR001005; IPR009057; IPR012287; IPR014778; IPR015495; IPR017930; IPR021786; noIPR	IPR001005; IPR017930	SANT domain, DNA binding; Homeodomain-like; Homeodomain-related; Myb, DNA-binding; Myb transcription factor; Transcription regulator HTH, Myb-type, DNA-binding; Protein of unknown function DUF3351; unintegrated
FGSG_09832	conserved hypothetical protein	IPR004827; IPR011616; noIPR	IPR004827	Basic-leucine zipper (bZIP) transcription factor; bZIP transcription factor, bZIP-1; unintegrated
FGSG_09837	related to sgt1 protein	IPR010770; noIPR	IPR010770	SGT1; unintegrated
FGSG_09857	related to dnaJ-like proteins	IPR001623; IPR003095; IPR003604; IPR007087; IPR015880; IPR018253; IPR022755; noIPR	IPR007087; IPR015880	Heat shock protein DnaJ, N-terminal; Heat shock protein DnaJ; Zinc finger, U1-type; Zinc finger, C2H2; Zinc finger, C2H2-like; Heat shock protein DnaJ, conserved site; Zinc finger, double-stranded RNA binding; unintegrated
FGSG_09871	conserved hypothetical protein	IPR006565; IPR009072; IPR019473	IPR006565	Bromodomain transcription factor; Histone-fold; Transcription factor TFIID, subunit 8, C-terminal
FGSG_09884	related to Zn(II)2Cys6 transcriptional activator	IPR007219; noIPR	IPR007219	Transcription factor, fungi; unintegrated
FGSG_09892	conserved hypothetical protein	IPR001878; IPR013083; IPR014891; noIPR	IPR001878	Zinc finger, CCHC-type; Zinc finger, RING/FYVE/PHD-type; DWNN domain; unintegrated
FGSG_09921	probable transcription activator protein acu-15	IPR001138; IPR007219; noIPR	IPR001138; IPR007219	Zn(2)-C6 fungal-type DNA-binding domain; Transcription factor, fungi; unintegrated
FGSG_10015	conserved hypothetical protein	IPR004181; noIPR	IPR004181	Zinc finger, MIZ-type; unintegrated
FGSG_10069	related to acetyltransferase (nodulation protein nodL)	IPR001138; IPR001451; IPR011004; IPR024688; noIPR	IPR001138	Zn(2)-C6 fungal-type DNA-binding domain; Bacterial transferase hexapeptide repeat; Trimeric LpxA-like; Maltose/galactoside acetyltransferase; unintegrated
FGSG_10129	related to ascospore maturation 1 protein (Asm-1)	IPR003163; IPR018004	IPR003163; IPR018004	Transcription regulator HTH, APSES-type DNA-binding domain; KilA, N-terminal/APSES-type HTH, DNA-binding
FGSG_10137	related to U1 small nuclear ribonucleoprotein c	IPR000690; IPR003604; IPR013085; noIPR	IPR000690	Zinc finger, C2H2-type matrin; Zinc finger, U1-type; Zinc finger, U1-C type; unintegrated
FGSG_10142	related to transcription factor atf1+	IPR002112; IPR004827; IPR011616; IPR020956; IPR021755; IPR021756; noIPR	IPR002112; IPR004827	Transcription factor Jun; Basic-leucine zipper (bZIP) transcription factor; bZIP transcription factor, bZIP-1; Transcription factor Aft1, osmotic stress domain; Transcription factor Aft1, HRA domain; Transcription factor Aft1, HRR domain; unintegrated
FGSG_10143	related to hexamer-binding protein HEXBP	IPR001878; IPR013084; noIPR	IPR001878	Zinc finger, CCHC-type; Zinc finger, CCHC retroviral-type; unintegrated
FGSG_10162	conserved hypothetical protein	IPR007087; IPR015880	IPR007087; IPR015880	Zinc finger, C2H2; Zinc finger, C2H2-like
FGSG_10173	conserved hypothetical protein	IPR000571	IPR000571	Zinc finger, CCCH-type
FGSG_10179	probable multiprotein bridging factor MBF1	IPR001387; IPR010982; IPR013729; noIPR	IPR001387; IPR010982	Helix-turn-helix type 3; Lambda repressor-like, DNA-binding; Multiprotein bridging factor 1, N-terminal; unintegrated
FGSG_10186	conserved hypothetical protein	IPR003173; IPR009044; noIPR	IPR009044	Transcriptional coactivator p15; ssDNA-binding transcriptional regulator; unintegrated
FGSG_10269	probable ATPase component of chromatin remodeling complex (ISW1)	IPR000330; IPR001005; IPR001650; IPR009057; IPR014001; IPR015194; IPR015195; IPR017884; noIPR	IPR001005	SNF2-related; SANT domain, DNA binding; Helicase, C-terminal; Homeodomain-like; DEAD-like helicase; ATPase, nucleosome remodelling ISWI, HAND domain; SLIDE; SANT, eukarya; unintegrated
FGSG_10277	conserved hypothetical protein	IPR001878; IPR013084; noIPR	IPR001878	Zinc finger, CCHC-type; Zinc finger, CCHC retroviral-type; unintegrated
FGSG_10286	related to hexamer-binding protein HEXBP	IPR001878; IPR013084; noIPR	IPR001878	Zinc finger, CCHC-type; Zinc finger, CCHC retroviral-type; unintegrated
FGSG_10320	probable methionyl aminopeptidase	IPR000994; IPR001714; IPR002468; IPR011991; IPR018349; noIPR	IPR011991	Peptidase M24, structural domain; Peptidase M24, methionine aminopeptidase; Peptidase M24A, methionine aminopeptidase, subfamily 2; Winged helix-turn-helix transcription repressor DNA-binding; Peptidase M24A, methionine aminopeptidase, subfamily 2, binding site; unintegrated
FGSG_10331	related to O-methyltransferase	IPR001077; IPR011991; noIPR	IPR011991	O-methyltransferase, family 2; Winged helix-turn-helix transcription repressor DNA-binding; unintegrated
FGSG_10350	conserved hypothetical protein	IPR015880	IPR015880	Zinc finger, C2H2-like
FGSG_10360	conserved hypothetical protein	IPR007087; IPR015880; noIPR	IPR007087; IPR015880	Zinc finger, C2H2; Zinc finger, C2H2-like; unintegrated
FGSG_10369	conserved hypothetical protein	IPR001012; IPR007087; IPR009060; IPR015940; noIPR	IPR007087	UBX; Zinc finger, C2H2; UBA-like; Ubiquitin-associated/translation elongation factor EF1B, N-terminal, eukaryote; unintegrated
FGSG_10384	probable MBP1 - transcription factor, subunit of the MBF factor	IPR002110; IPR003163; IPR018004; IPR020683; noIPR	IPR003163; IPR018004	Ankyrin repeat; Transcription regulator HTH, APSES-type DNA-binding domain; KilA, N-terminal/APSES-type HTH, DNA-binding; Ankyrin repeat-containing domain; unintegrated	C59
FGSG_10429	related to transcriptional activator CMR1	IPR001138; IPR007087; IPR013087; IPR015880; noIPR	IPR001138; IPR007087; IPR013087; IPR015880	Zn(2)-C6 fungal-type DNA-binding domain; Zinc finger, C2H2; Zinc finger, C2H2-type/integrase, DNA-binding; Zinc finger, C2H2-like; unintegrated
FGSG_10458	conserved hypothetical protein	IPR001138; noIPR	IPR001138	Zn(2)-C6 fungal-type DNA-binding domain; unintegrated	C60
FGSG_10470	conserved hypothetical protein	IPR007087; IPR013087; IPR015880; noIPR	IPR007087; IPR013087; IPR015880	Zinc finger, C2H2; Zinc finger, C2H2-type/integrase, DNA-binding; Zinc finger, C2H2-like; unintegrated
FGSG_10508	conserved hypothetical protein	IPR007087; IPR015880	IPR007087; IPR015880	Zinc finger, C2H2; Zinc finger, C2H2-like
FGSG_10533	conserved hypothetical protein	IPR007219	IPR007219	Transcription factor, fungi
FGSG_10639	related to Put3p and to hypothetical protein YJL206c	IPR001138; IPR007219	IPR001138; IPR007219	Zn(2)-C6 fungal-type DNA-binding domain; Transcription factor, fungi
FGSG_10660	related to transcription activator amyR	IPR001138	IPR001138	Zn(2)-C6 fungal-type DNA-binding domain
FGSG_10684	conserved hypothetical protein	IPR007219	IPR007219	Transcription factor, fungi
FGSG_10716	related to dna exoribonuclease Dhp1p	IPR001878; IPR004859; IPR017151; noIPR	IPR001878	Zinc finger, CCHC-type; Putative 5-3 exonuclease; 5'-3' exoribonuclease 2; unintegrated
FGSG_10800	related to HHO1 - histone H1 protein	IPR005818; IPR005819; IPR011991; noIPR	IPR011991	Histone H1/H5; Histone H5; Winged helix-turn-helix transcription repressor DNA-binding; unintegrated
FGSG_10821	conserved hypothetical protein	IPR003958; IPR009072	IPR003958	Transcription factor CBF/NF-Y/archaeal histone; Histone-fold
FGSG_10868	related to heat shock transcription factor HSF21	IPR000232; IPR011991; noIPR	IPR000232; IPR011991	Heat shock factor (HSF)-type, DNA-binding; Winged helix-turn-helix transcription repressor DNA-binding; unintegrated
FGSG_10891	conserved hypothetical protein	IPR007219	IPR007219	Transcription factor, fungi
FGSG_10895	conserved hypothetical protein	IPR001138	IPR001138	Zn(2)-C6 fungal-type DNA-binding domain
FGSG_10914	related transcriptional activator	IPR001138; IPR007219	IPR001138; IPR007219	Zn(2)-C6 fungal-type DNA-binding domain; Transcription factor, fungi
FGSG_10977	conserved hypothetical protein	IPR007219	IPR007219	Transcription factor, fungi
FGSG_10980	related to general repressor of transcription	IPR007219	IPR007219	Transcription factor, fungi
FGSG_11012	conserved hypothetical protein	IPR003347; IPR014710; noIPR	IPR003347	Transcription factor jumonji/aspartyl beta-hydroxylase; RmlC-like jelly roll fold; unintegrated
FGSG_11051	conserved hypothetical protein	IPR007219	IPR007219	Transcription factor, fungi
FGSG_11056	conserved hypothetical protein	IPR001138	IPR001138	Zn(2)-C6 fungal-type DNA-binding domain
FGSG_11061	conserved hypothetical protein	IPR003103; IPR007087; IPR015880; noIPR	IPR007087; IPR015880	BAG domain; Zinc finger, C2H2; Zinc finger, C2H2-like; unintegrated
FGSG_11093	conserved hypothetical protein	IPR001138; IPR007219	IPR001138; IPR007219	Zn(2)-C6 fungal-type DNA-binding domain; Transcription factor, fungi
FGSG_11124	related to positive transcriptional regulator for purine utilization	IPR007219; noIPR	IPR007219	Transcription factor, fungi; unintegrated
FGSG_11186	conserved hypothetical protein	IPR001138	IPR001138	Zn(2)-C6 fungal-type DNA-binding domain
FGSG_11218	conserved hypothetical protein	IPR001138	IPR001138	Zn(2)-C6 fungal-type DNA-binding domain
FGSG_11262	related to ARG81 - transcription factor involved in arginine metabolism	IPR001138; IPR021858	IPR001138	Zn(2)-C6 fungal-type DNA-binding domain; Protein of unknown function DUF3468
FGSG_11355	conserved hypothetical protein	IPR001138	IPR001138	Zn(2)-C6 fungal-type DNA-binding domain
FGSG_11356	conserved hypothetical protein	IPR001138	IPR001138	Zn(2)-C6 fungal-type DNA-binding domain
FGSG_11358	conserved hypothetical protein	IPR001138	IPR001138	Zn(2)-C6 fungal-type DNA-binding domain
FGSG_11364	conserved hypothetical protein	IPR001138; IPR007219; noIPR	IPR001138; IPR007219	Zn(2)-C6 fungal-type DNA-binding domain; Transcription factor, fungi; unintegrated
FGSG_11383	related to kinetoplast-associated protein KAP	IPR002110; IPR015880; IPR020683	IPR015880	Ankyrin repeat; Zinc finger, C2H2-like; Ankyrin repeat-containing domain
FGSG_11462	related to positive activator of transcription	IPR007219; noIPR	IPR007219	Transcription factor, fungi; unintegrated
FGSG_11561	related to regulatory protein involved in control of sterol uptake	IPR001138; IPR002409	IPR001138	Zn(2)-C6 fungal-type DNA-binding domain; Aflatoxin biosynthesis regulatory protein	C67
FGSG_11623	conserved hypothetical protein	IPR004827; IPR011700; noIPR	IPR004827	Basic-leucine zipper (bZIP) transcription factor; Basic leucine zipper; unintegrated
FGSG_11654	related to nitrate assimilation regulatory protein	IPR001138; IPR007219	IPR001138; IPR007219	Zn(2)-C6 fungal-type DNA-binding domain; Transcription factor, fungi	C02
FGSG_11658	hypothetical protein	IPR011598	IPR011598	Helix-loop-helix DNA-binding	C02
FGSG_11672	conserved hypothetical protein	IPR001138; IPR007219	IPR001138; IPR007219	Zn(2)-C6 fungal-type DNA-binding domain; Transcription factor, fungi
FGSG_11683	conserved hypothetical protein	IPR001138; IPR007219; noIPR	IPR001138; IPR007219	Zn(2)-C6 fungal-type DNA-binding domain; Transcription factor, fungi; unintegrated
FGSG_11686	conserved hypothetical protein	IPR001138	IPR001138	Zn(2)-C6 fungal-type DNA-binding domain
FGSG_11696	conserved hypothetical protein	IPR000571; noIPR	IPR000571	Zinc finger, CCCH-type; unintegrated
FGSG_11709	conserved hypothetical protein	IPR001138; IPR007219	IPR001138; IPR007219	Zn(2)-C6 fungal-type DNA-binding domain; Transcription factor, fungi
FGSG_11720	related to negative acting factor	IPR001138	IPR001138	Zn(2)-C6 fungal-type DNA-binding domain
FGSG_11865	probable protein of the 3` processing complex	IPR000571; noIPR	IPR000571	Zinc finger, CCCH-type; unintegrated
FGSG_11891	related to cercosporin resistance protein	IPR001138; noIPR	IPR001138	Zn(2)-C6 fungal-type DNA-binding domain; unintegrated
FGSG_12057	conserved hypothetical protein	IPR007087; IPR015880; noIPR	IPR007087; IPR015880	Zinc finger, C2H2; Zinc finger, C2H2-like; unintegrated
FGSG_12094	conserved hypothetical protein	IPR001138; noIPR	IPR001138	Zn(2)-C6 fungal-type DNA-binding domain; unintegrated
FGSG_12134	conserved hypothetical protein	IPR001138	IPR001138	Zn(2)-C6 fungal-type DNA-binding domain
FGSG_12244	conserved hypothetical protein	IPR001138	IPR001138	Zn(2)-C6 fungal-type DNA-binding domain
FGSG_12264	conserved hypothetical protein	IPR003593; IPR003959; IPR006642; IPR021886; noIPR	IPR006642	ATPase, AAA+ type, core; ATPase, AAA-type, core; Zinc finger, Rad18-type putative; MgsA AAA+ ATPase C-terminal; unintegrated
FGSG_12282	probable lactose regulatory protein	IPR001138	IPR001138	Zn(2)-C6 fungal-type DNA-binding domain
FGSG_12345	conserved hypothetical protein	IPR004827; IPR021833; noIPR	IPR004827	Basic-leucine zipper (bZIP) transcription factor; Protein of unknown function DUF3425; unintegrated
FGSG_12385	related to transcription activator protein acu-15	IPR001138; IPR007219	IPR001138; IPR007219	Zn(2)-C6 fungal-type DNA-binding domain; Transcription factor, fungi
FGSG_12398	related to transcriptional activator Mut3p	IPR001138; IPR007219	IPR001138; IPR007219	Zn(2)-C6 fungal-type DNA-binding domain; Transcription factor, fungi
FGSG_12528	conserved hypothetical protein	IPR001138	IPR001138	Zn(2)-C6 fungal-type DNA-binding domain
FGSG_12584	probable C6 transcription factor	IPR001138; IPR002409	IPR001138	Zn(2)-C6 fungal-type DNA-binding domain; Aflatoxin biosynthesis regulatory protein
FGSG_12597	conserved hypothetical protein	IPR001138	IPR001138	Zn(2)-C6 fungal-type DNA-binding domain	C32
FGSG_12611	hypothetical protein	IPR001138	IPR001138	Zn(2)-C6 fungal-type DNA-binding domain
FGSG_12631	conserved hypothetical protein	IPR001138	IPR001138	Zn(2)-C6 fungal-type DNA-binding domain
FGSG_12660	conserved hypothetical protein	IPR001138	IPR001138	Zn(2)-C6 fungal-type DNA-binding domain
FGSG_12703	conserved hypothetical protein	IPR001138; IPR007219	IPR001138; IPR007219	Zn(2)-C6 fungal-type DNA-binding domain; Transcription factor, fungi
FGSG_12711	related to ATP-dependent DNA helicase II, 70 kDa subunit	IPR003034; IPR005160; IPR005161; IPR006164; IPR006165; IPR016194; noIPR	IPR003034	DNA-binding SAP; Ku70/Ku80 C-terminal arm; Ku70/Ku80, N-terminal alpha/beta; DNA helicase, ATP-dependent, Ku type; DNA helicase, ATP-dependent, Ku70 subunit; Spen Paralogue and Orthologue SPOC, C-terminal-like; unintegrated
FGSG_12729	conserved hypothetical protein	IPR001138; noIPR	IPR001138	Zn(2)-C6 fungal-type DNA-binding domain; unintegrated
FGSG_12742	related to Zn(II)2Cys6 transcriptional activator	IPR001138; IPR007219; noIPR	IPR001138; IPR007219	Zn(2)-C6 fungal-type DNA-binding domain; Transcription factor, fungi; unintegrated
FGSG_12798	related to transcription activator protein acu-15	IPR001138; IPR007219; noIPR	IPR001138; IPR007219	Zn(2)-C6 fungal-type DNA-binding domain; Transcription factor, fungi; unintegrated
FGSG_12970	related to pacC - transcription factor	IPR000048; IPR007087; IPR013087; IPR015880; noIPR	IPR007087; IPR013087; IPR015880	IQ motif, EF-hand binding site; Zinc finger, C2H2; Zinc finger, C2H2-type/integrase, DNA-binding; Zinc finger, C2H2-like; unintegrated
FGSG_12973	conserved hypothetical protein	IPR007087; noIPR	IPR007087	Zinc finger, C2H2; unintegrated
FGSG_13008	probable transcription factor Pig1p	IPR001138; IPR007087; IPR013087; IPR015880; noIPR	IPR001138; IPR007087; IPR013087; IPR015880	Zn(2)-C6 fungal-type DNA-binding domain; Zinc finger, C2H2; Zinc finger, C2H2-type/integrase, DNA-binding; Zinc finger, C2H2-like; unintegrated
FGSG_13098	conserved hypothetical protein	IPR001138; IPR007219	IPR001138; IPR007219	Zn(2)-C6 fungal-type DNA-binding domain; Transcription factor, fungi
FGSG_13146	related to SRP40 - suppressor of mutant AC40 of RNA polymerase I and III	IPR004827; noIPR	IPR004827	Basic-leucine zipper (bZIP) transcription factor; unintegrated
FGSG_13293	conserved hypothetical protein	IPR001138	IPR001138	Zn(2)-C6 fungal-type DNA-binding domain
FGSG_13313	related to YAP1 - transcriptional activator involved in oxidative stress response	IPR004827; IPR011616; IPR023167; noIPR	IPR004827	Basic-leucine zipper (bZIP) transcription factor; bZIP transcription factor, bZIP-1; Yap1 redox domain; unintegrated
FGSG_13314	related to finger protein	IPR007087; IPR013087; IPR015880; noIPR	IPR007087; IPR013087; IPR015880	Zinc finger, C2H2; Zinc finger, C2H2-type/integrase, DNA-binding; Zinc finger, C2H2-like; unintegrated
FGSG_13319	related to transcriptional regulator atrx homolog	IPR001510; noIPR	IPR001510	Zinc finger, PARP-type; unintegrated
FGSG_13344	conserved hypothetical protein	IPR001138	IPR001138	Zn(2)-C6 fungal-type DNA-binding domain
FGSG_13386	conserved hypothetical protein	IPR001138; IPR007219	IPR001138; IPR007219	Zn(2)-C6 fungal-type DNA-binding domain; Transcription factor, fungi
FGSG_13455	related to PPR1 - transcription factor regulating pyrimidine pathway	IPR007219; noIPR	IPR007219	Transcription factor, fungi; unintegrated	C51
FGSG_13457	related to STB5 - SIN3 binding protein	IPR001138; IPR007219; noIPR	IPR001138; IPR007219	Zn(2)-C6 fungal-type DNA-binding domain; Transcription factor, fungi; unintegrated	C51
FGSG_13492	conserved hypothetical protein	IPR007087	IPR007087	Zinc finger, C2H2
FGSG_13613	conserved hypothetical protein	IPR003347; IPR022777; noIPR	IPR003347	Transcription factor jumonji/aspartyl beta-hydroxylase; Cupin, JmjC-type; unintegrated
FGSG_13625	related to Zn(II)2Cys6 transcriptional activator	IPR001138; IPR007219; noIPR	IPR001138; IPR007219	Zn(2)-C6 fungal-type DNA-binding domain; Transcription factor, fungi; unintegrated
FGSG_13640	conserved hypothetical protein	IPR000591; IPR011991; IPR022046; noIPR	IPR011991	DEP domain; Winged helix-turn-helix transcription repressor DNA-binding; Protein of unknown function DUF3608; unintegrated
FGSG_13652	conserved hypothetical protein	IPR001138; noIPR	IPR001138	Zn(2)-C6 fungal-type DNA-binding domain; unintegrated
FGSG_13759	related to atf creb-family transcription factor	IPR002112; IPR004827; IPR011616; noIPR	IPR002112; IPR004827	Transcription factor Jun; Basic-leucine zipper (bZIP) transcription factor; bZIP transcription factor, bZIP-1; unintegrated
FGSG_13818	hypothetical protein	IPR002059; IPR011129; IPR012156; IPR012340; IPR016027; IPR019844; noIPR	IPR002059	Cold-shock protein, DNA-binding; Cold shock protein; Cold shock, CspA; Nucleic acid-binding, OB-fold; Nucleic acid-binding, OB-fold-like; Cold-shock conserved site; unintegrated
FGSG_13830	conserved hypothetical protein	IPR001138; IPR007219	IPR001138; IPR007219	Zn(2)-C6 fungal-type DNA-binding domain; Transcription factor, fungi
FGSG_13911	conserved hypothetical protein	IPR001005; IPR009057; IPR012287; IPR014778; IPR017877; IPR017930	IPR001005; IPR017930	SANT domain, DNA binding; Homeodomain-like; Homeodomain-related; Myb, DNA-binding; MYB-like; Transcription regulator HTH, Myb-type, DNA-binding
FGSG_13964	conserved hypothetical protein	IPR007087; IPR013087; IPR015880; noIPR	IPR007087; IPR013087; IPR015880	Zinc finger, C2H2; Zinc finger, C2H2-type/integrase, DNA-binding; Zinc finger, C2H2-like; unintegrated
FGSG_14003	related to Zn(II)2Cys6 transcriptional activator	IPR007219	IPR007219	Transcription factor, fungi
FGSG_15416	hypothetical protein	IPR007087	IPR007087	Zinc finger, C2H2
FGSG_15684	hypothetical protein	IPR001138; IPR007219; noIPR	IPR001138; IPR007219	Zn(2)-C6 fungal-type DNA-binding domain; Transcription factor, fungi; unintegrated
FGSG_15692	hypothetical protein	IPR001138	IPR001138	Zn(2)-C6 fungal-type DNA-binding domain	C04
FGSG_15697	related to C6 transcription factor	IPR001138; IPR007219; noIPR	IPR001138; IPR007219	Zn(2)-C6 fungal-type DNA-binding domain; Transcription factor, fungi; unintegrated
FGSG_15715	hypothetical protein	IPR007087; IPR015880; noIPR	IPR007087; IPR015880	Zinc finger, C2H2; Zinc finger, C2H2-like; unintegrated
FGSG_15716	hypothetical protein	IPR007087; IPR015115; IPR015880; noIPR	IPR007087; IPR015880	Zinc finger, C2H2; Centromere protein Cenp-B, dimerisation domain; Zinc finger, C2H2-like; unintegrated
FGSG_15730	hypothetical protein	IPR007219	IPR007219	Transcription factor, fungi
FGSG_15757	probable Cys2-His2 zinc finger transcription factor ACEI	IPR007087; IPR013087; IPR015880; noIPR	IPR007087; IPR013087; IPR015880	Zinc finger, C2H2; Zinc finger, C2H2-type/integrase, DNA-binding; Zinc finger, C2H2-like; unintegrated
FGSG_15767	related to zinc finger protein SFP1	IPR007087; IPR013087; IPR015880; noIPR	IPR007087; IPR013087; IPR015880	Zinc finger, C2H2; Zinc finger, C2H2-type/integrase, DNA-binding; Zinc finger, C2H2-like; unintegrated
FGSG_15782	hypothetical protein	IPR001766; IPR011991; IPR018122; noIPR	IPR001766; IPR011991	Transcription factor, fork head; Winged helix-turn-helix transcription repressor DNA-binding; Transcription factor, fork head, conserved site; unintegrated
FGSG_15829	hypothetical protein	IPR001138	IPR001138	Zn(2)-C6 fungal-type DNA-binding domain
FGSG_15831	related to Protein esc1	IPR011598; noIPR	IPR011598	Helix-loop-helix DNA-binding; unintegrated
FGSG_15849	related to endothelial zinc finger protein induced by tumor necrosis factor alpha	IPR007087; IPR013087; IPR015880; noIPR	IPR007087; IPR013087; IPR015880	Zinc finger, C2H2; Zinc finger, C2H2-type/integrase, DNA-binding; Zinc finger, C2H2-like; unintegrated
FGSG_15856	hypothetical protein	IPR007087	IPR007087	Zinc finger, C2H2
FGSG_15866	hypothetical protein	IPR001138; IPR021858	IPR001138	Zn(2)-C6 fungal-type DNA-binding domain; Protein of unknown function DUF3468
FGSG_15877	hypothetical protein	IPR001138; IPR007219	IPR001138; IPR007219	Zn(2)-C6 fungal-type DNA-binding domain; Transcription factor, fungi
FGSG_15878	hypothetical protein	IPR001138; IPR007219	IPR001138; IPR007219	Zn(2)-C6 fungal-type DNA-binding domain; Transcription factor, fungi	C07
FGSG_15882	hypothetical protein	IPR001138; IPR007219	IPR001138; IPR007219	Zn(2)-C6 fungal-type DNA-binding domain; Transcription factor, fungi
FGSG_15894	hypothetical protein	IPR007087; noIPR	IPR007087	Zinc finger, C2H2; unintegrated
FGSG_15897	hypothetical protein	IPR001138; noIPR	IPR001138	Zn(2)-C6 fungal-type DNA-binding domain; unintegrated
FGSG_15926	hypothetical protein	IPR001138; IPR007219	IPR001138; IPR007219	Zn(2)-C6 fungal-type DNA-binding domain; Transcription factor, fungi
FGSG_15927	related to branch point bridging protein (MSL5)	IPR001878; IPR004087; IPR004088; IPR013084; IPR018111; noIPR	IPR001878	Zinc finger, CCHC-type; K Homology; K Homology, type 1; Zinc finger, CCHC retroviral-type; K Homology, type 1, subgroup; unintegrated
FGSG_15940	hypothetical protein	IPR001138; IPR007219	IPR001138; IPR007219	Zn(2)-C6 fungal-type DNA-binding domain; Transcription factor, fungi
FGSG_15944	hypothetical protein	IPR001138; IPR021858	IPR001138	Zn(2)-C6 fungal-type DNA-binding domain; Protein of unknown function DUF3468
FGSG_15953	hypothetical protein	IPR001138	IPR001138	Zn(2)-C6 fungal-type DNA-binding domain
FGSG_15962	hypothetical protein	IPR000704; IPR007219; noIPR	IPR007219	Casein kinase II, regulatory subunit; Transcription factor, fungi; unintegrated	C12
FGSG_15963	probable cutinase transcription factor 1 beta	IPR001138; IPR007219	IPR001138; IPR007219	Zn(2)-C6 fungal-type DNA-binding domain; Transcription factor, fungi	C12
FGSG_15966	hypothetical protein	IPR007219	IPR007219	Transcription factor, fungi	C12
FGSG_15987	hypothetical protein	IPR001138	IPR001138	Zn(2)-C6 fungal-type DNA-binding domain
FGSG_15994	related to transcriptional activator Mut3p	IPR001138; IPR007219; noIPR	IPR001138; IPR007219	Zn(2)-C6 fungal-type DNA-binding domain; Transcription factor, fungi; unintegrated
FGSG_15995	hypothetical protein	IPR001138; IPR007219	IPR001138; IPR007219	Zn(2)-C6 fungal-type DNA-binding domain; Transcription factor, fungi
FGSG_15997	hypothetical protein	IPR001138; IPR007219	IPR001138; IPR007219	Zn(2)-C6 fungal-type DNA-binding domain; Transcription factor, fungi
FGSG_16014	hypothetical protein	IPR001138; IPR007219	IPR001138; IPR007219	Zn(2)-C6 fungal-type DNA-binding domain; Transcription factor, fungi
FGSG_16034	hypothetical protein	IPR001005; IPR009057; IPR012287; IPR014778; IPR017877; IPR017930; noIPR	IPR001005; IPR017930	SANT domain, DNA binding; Homeodomain-like; Homeodomain-related; Myb, DNA-binding; MYB-like; Transcription regulator HTH, Myb-type, DNA-binding; unintegrated
FGSG_16039	hypothetical protein	IPR001138	IPR001138	Zn(2)-C6 fungal-type DNA-binding domain
FGSG_16040	hypothetical protein	IPR001138	IPR001138	Zn(2)-C6 fungal-type DNA-binding domain
FGSG_16048	hypothetical protein	IPR007087; IPR007219; IPR013087; IPR015880; noIPR	IPR007087; IPR007219; IPR013087; IPR015880	Zinc finger, C2H2; Transcription factor, fungi; Zinc finger, C2H2-type/integrase, DNA-binding; Zinc finger, C2H2-like; unintegrated
FGSG_16056	hypothetical protein	IPR001138; IPR007219	IPR001138; IPR007219	Zn(2)-C6 fungal-type DNA-binding domain; Transcription factor, fungi
FGSG_16075	related to lactose regulatory protein	IPR007219	IPR007219	Transcription factor, fungi
FGSG_16090	hypothetical protein	IPR001138; noIPR	IPR001138	Zn(2)-C6 fungal-type DNA-binding domain; unintegrated
FGSG_16102	related to BAS1 - Myb-related transcription factor	IPR001005; IPR009057; IPR012287; IPR014778; IPR015495; IPR017930; noIPR	IPR001005; IPR017930	SANT domain, DNA binding; Homeodomain-like; Homeodomain-related; Myb, DNA-binding; Myb transcription factor; Transcription regulator HTH, Myb-type, DNA-binding; unintegrated
FGSG_16127	hypothetical protein	IPR001138; IPR007219	IPR001138; IPR007219	Zn(2)-C6 fungal-type DNA-binding domain; Transcription factor, fungi
FGSG_16137	related to regulatory protein for the arginine catabolic pathway	IPR001138	IPR001138	Zn(2)-C6 fungal-type DNA-binding domain
FGSG_16159	hypothetical protein	IPR001138	IPR001138	Zn(2)-C6 fungal-type DNA-binding domain
FGSG_16188	probable cutinase transcription factor 1 beta	IPR001138; IPR007219	IPR001138; IPR007219	Zn(2)-C6 fungal-type DNA-binding domain; Transcription factor, fungi
FGSG_16208	hypothetical protein	IPR001138	IPR001138	Zn(2)-C6 fungal-type DNA-binding domain
FGSG_16223	hypothetical protein	IPR001138	IPR001138	Zn(2)-C6 fungal-type DNA-binding domain
FGSG_16226	hypothetical protein	IPR001138	IPR001138	Zn(2)-C6 fungal-type DNA-binding domain
FGSG_16228	hypothetical protein	IPR001138; IPR007219; noIPR	IPR001138; IPR007219	Zn(2)-C6 fungal-type DNA-binding domain; Transcription factor, fungi; unintegrated
FGSG_16237	hypothetical protein	IPR007219	IPR007219	Transcription factor, fungi
FGSG_16240	hypothetical protein	IPR001138	IPR001138	Zn(2)-C6 fungal-type DNA-binding domain
FGSG_16245	hypothetical protein	IPR001138	IPR001138	Zn(2)-C6 fungal-type DNA-binding domain
FGSG_16250	hypothetical protein	IPR001138; IPR007219; noIPR	IPR001138; IPR007219	Zn(2)-C6 fungal-type DNA-binding domain; Transcription factor, fungi; unintegrated
FGSG_16251	trichothecene biosynthesis positive transcription factor	IPR015880; IPR016766	IPR015880	Zinc finger, C2H2-like; Transcription regulator Tri6	C23
FGSG_16256	hypothetical protein	IPR001138; noIPR	IPR001138	Zn(2)-C6 fungal-type DNA-binding domain; unintegrated
FGSG_16269	hypothetical protein	IPR001138	IPR001138	Zn(2)-C6 fungal-type DNA-binding domain
FGSG_16274	hypothetical protein	IPR001138; IPR007219	IPR001138; IPR007219	Zn(2)-C6 fungal-type DNA-binding domain; Transcription factor, fungi	C25
FGSG_16278	hypothetical protein	IPR001138	IPR001138	Zn(2)-C6 fungal-type DNA-binding domain
FGSG_16284	related to nitrate assimilation regulatory protein nirA	IPR001138	IPR001138	Zn(2)-C6 fungal-type DNA-binding domain
FGSG_16288	hypothetical protein	IPR001138; IPR007219; noIPR	IPR001138; IPR007219	Zn(2)-C6 fungal-type DNA-binding domain; Transcription factor, fungi; unintegrated
FGSG_16291	hypothetical protein	IPR001138	IPR001138	Zn(2)-C6 fungal-type DNA-binding domain
FGSG_16292	hypothetical protein	IPR001138	IPR001138	Zn(2)-C6 fungal-type DNA-binding domain
FGSG_16295	hypothetical protein	IPR011598; noIPR	IPR011598	Helix-loop-helix DNA-binding; unintegrated
FGSG_16303	hypothetical protein	IPR000571; noIPR	IPR000571	Zinc finger, CCCH-type; unintegrated
FGSG_16306	hypothetical protein	IPR007087; IPR015880	IPR007087; IPR015880	Zinc finger, C2H2; Zinc finger, C2H2-like
FGSG_16308	hypothetical protein	IPR001138; IPR007219	IPR001138; IPR007219	Zn(2)-C6 fungal-type DNA-binding domain; Transcription factor, fungi
FGSG_16321	hypothetical protein	IPR001138; IPR007219; noIPR	IPR001138; IPR007219	Zn(2)-C6 fungal-type DNA-binding domain; Transcription factor, fungi; unintegrated
FGSG_16339	hypothetical protein	IPR001138; IPR007219	IPR001138; IPR007219	Zn(2)-C6 fungal-type DNA-binding domain; Transcription factor, fungi
FGSG_16345	hypothetical protein	IPR001138	IPR001138	Zn(2)-C6 fungal-type DNA-binding domain
FGSG_16348	hypothetical protein	IPR001138	IPR001138	Zn(2)-C6 fungal-type DNA-binding domain
FGSG_16361	hypothetical protein	IPR001138; IPR007219	IPR001138; IPR007219	Zn(2)-C6 fungal-type DNA-binding domain; Transcription factor, fungi
FGSG_16367	hypothetical protein	IPR001138	IPR001138	Zn(2)-C6 fungal-type DNA-binding domain
FGSG_16368	hypothetical protein	IPR001138; noIPR	IPR001138	Zn(2)-C6 fungal-type DNA-binding domain; unintegrated
FGSG_16378	hypothetical protein	IPR004827; IPR021833; noIPR	IPR004827	Basic-leucine zipper (bZIP) transcription factor; Protein of unknown function DUF3425; unintegrated
FGSG_16386	hypothetical protein	IPR007219; noIPR	IPR007219	Transcription factor, fungi; unintegrated
FGSG_16395	hypothetical protein	IPR001138	IPR001138	Zn(2)-C6 fungal-type DNA-binding domain
FGSG_16399	related to nitrate assimilation regulatory protein nirA	IPR001138; IPR007219	IPR001138; IPR007219	Zn(2)-C6 fungal-type DNA-binding domain; Transcription factor, fungi
FGSG_16406	hypothetical protein	IPR001138; IPR007087; IPR007219; IPR013087; IPR015880; noIPR	IPR001138; IPR007087; IPR007219; IPR013087; IPR015880	Zn(2)-C6 fungal-type DNA-binding domain; Zinc finger, C2H2; Transcription factor, fungi; Zinc finger, C2H2-type/integrase, DNA-binding; Zinc finger, C2H2-like; unintegrated	C32
FGSG_16414	hypothetical protein	IPR001138; IPR007219; noIPR	IPR001138; IPR007219	Zn(2)-C6 fungal-type DNA-binding domain; Transcription factor, fungi; unintegrated
FGSG_16424	hypothetical protein	IPR001138; IPR007219	IPR001138; IPR007219	Zn(2)-C6 fungal-type DNA-binding domain; Transcription factor, fungi
FGSG_16446	related to transcription factor Pig1p	IPR001138; IPR007087; IPR013087; IPR015880; noIPR	IPR001138; IPR007087; IPR013087; IPR015880	Zn(2)-C6 fungal-type DNA-binding domain; Zinc finger, C2H2; Zinc finger, C2H2-type/integrase, DNA-binding; Zinc finger, C2H2-like; unintegrated
FGSG_16452	related to ASD-4 GATA type zinc finger protein asd4	IPR000679; IPR013088; noIPR	IPR000679; IPR013088	Zinc finger, GATA-type; Zinc finger, NHR/GATA-type; unintegrated
FGSG_16456	hypothetical protein	IPR005123; IPR010666; noIPR	IPR010666	Oxoglutarate/iron-dependent oxygenase; Zinc finger, GRF-type; unintegrated
FGSG_16472	hypothetical protein	IPR001138	IPR001138	Zn(2)-C6 fungal-type DNA-binding domain
FGSG_16476	hypothetical protein	IPR007087; IPR013087; IPR015880; noIPR	IPR007087; IPR013087; IPR015880	Zinc finger, C2H2; Zinc finger, C2H2-type/integrase, DNA-binding; Zinc finger, C2H2-like; unintegrated
FGSG_16490	hypothetical protein	IPR001356; IPR001763; IPR009057; IPR012287	IPR001356	Homeobox; Rhodanese-like; Homeodomain-like; Homeodomain-related
FGSG_16506	hypothetical protein	IPR007219	IPR007219	Transcription factor, fungi
FGSG_16509	hypothetical protein	IPR000571; IPR019496; noIPR	IPR000571	Zinc finger, CCCH-type; Nuclear fragile X mental retardation-interacting protein 1, conserved domain; unintegrated
FGSG_16518	hypothetical protein	IPR001138; IPR007219; noIPR	IPR001138; IPR007219	Zn(2)-C6 fungal-type DNA-binding domain; Transcription factor, fungi; unintegrated
FGSG_16521	related to transcription adaptor ADA2	IPR000433; IPR001005; IPR007526; IPR009057; IPR012287; IPR014778; IPR016827; IPR017884; noIPR	IPR001005	Zinc finger, ZZ-type; SANT domain, DNA binding; SWIRM; Homeodomain-like; Homeodomain-related; Myb, DNA-binding; Transcriptional adaptor 2; SANT, eukarya; unintegrated
FGSG_16522	related to cercosporin resistance protein	IPR001138; noIPR	IPR001138	Zn(2)-C6 fungal-type DNA-binding domain; unintegrated
FGSG_16528	related to QA-1F quinic acid utilization activator QA-1F	IPR001138	IPR001138	Zn(2)-C6 fungal-type DNA-binding domain
FGSG_16543	hypothetical protein	IPR001138; IPR007219; noIPR	IPR001138; IPR007219	Zn(2)-C6 fungal-type DNA-binding domain; Transcription factor, fungi; unintegrated
FGSG_16545	hypothetical protein	IPR001841; IPR007087; IPR013083; IPR015880; noIPR	IPR007087; IPR015880	Zinc finger, RING-type; Zinc finger, C2H2; Zinc finger, RING/FYVE/PHD-type; Zinc finger, C2H2-like; unintegrated
FGSG_16548	hypothetical protein	IPR001138; IPR007219; noIPR	IPR001138; IPR007219	Zn(2)-C6 fungal-type DNA-binding domain; Transcription factor, fungi; unintegrated
FGSG_16557	related to regulator protein rum1	IPR001606; IPR001965; IPR003347; IPR003349; IPR004198; IPR011011; IPR013083; IPR013129; IPR013637; IPR019786; IPR019787; noIPR	IPR001606; IPR003347; IPR003349; IPR004198	ARID/BRIGHT DNA-binding domain; Zinc finger, PHD-type; Transcription factor jumonji/aspartyl beta-hydroxylase; Transcription factor jumonji, JmjN; Zinc finger, C5HC2-type; Zinc finger, FYVE/PHD-type; Zinc finger, RING/FYVE/PHD-type; Transcription factor jumonji; Lysine-specific demethylase-like domain; Zinc finger, PHD-type, conserved site; Zinc finger, PHD-finger; unintegrated
FGSG_16561	hypothetical protein	IPR001138	IPR001138	Zn(2)-C6 fungal-type DNA-binding domain
FGSG_16570	hypothetical protein	IPR007087; IPR015880; noIPR	IPR007087; IPR015880	Zinc finger, C2H2; Zinc finger, C2H2-like; unintegrated
FGSG_16620	probable developmental regulator flbA	IPR000342; IPR000591; IPR011991; IPR016137; noIPR	IPR011991	Regulator of G protein signalling; DEP domain; Winged helix-turn-helix transcription repressor DNA-binding; Regulator of G protein signalling superfamily; unintegrated
FGSG_16663	hypothetical protein	IPR007219; noIPR	IPR007219	Transcription factor, fungi; unintegrated
FGSG_16672	hypothetical protein	IPR001138	IPR001138	Zn(2)-C6 fungal-type DNA-binding domain	C39
FGSG_16703	hypothetical protein	IPR001138	IPR001138	Zn(2)-C6 fungal-type DNA-binding domain
FGSG_16711	hypothetical protein	IPR001138; IPR007219; noIPR	IPR001138; IPR007219	Zn(2)-C6 fungal-type DNA-binding domain; Transcription factor, fungi; unintegrated
FGSG_16727	hypothetical protein	IPR000571; IPR002625; IPR013899; noIPR	IPR000571	Zinc finger, CCCH-type; Smr protein/MutS2 C-terminal; Domain of unknown function DUF1771; unintegrated
FGSG_16732	hypothetical protein	IPR000910; IPR002937; IPR007526; IPR009057; IPR009071; IPR011991; noIPR	IPR009071; IPR011991	High mobility group, HMG1/HMG2; Amine oxidase; SWIRM; Homeodomain-like; High mobility group, superfamily; Winged helix-turn-helix transcription repressor DNA-binding; unintegrated
FGSG_16738	probable cutinase transcription factor 1 beta	IPR001138; IPR007219; noIPR	IPR001138; IPR007219	Zn(2)-C6 fungal-type DNA-binding domain; Transcription factor, fungi; unintegrated
FGSG_16768	related to krueppel protein	IPR007087; IPR013087; IPR015880; noIPR	IPR007087; IPR013087; IPR015880	Zinc finger, C2H2; Zinc finger, C2H2-type/integrase, DNA-binding; Zinc finger, C2H2-like; unintegrated
FGSG_16774	hypothetical protein	IPR001138; IPR007219; noIPR	IPR001138; IPR007219	Zn(2)-C6 fungal-type DNA-binding domain; Transcription factor, fungi; unintegrated
FGSG_16777	hypothetical protein	IPR001356; IPR009057; IPR012287; IPR017970	IPR001356	Homeobox; Homeodomain-like; Homeodomain-related; Homeobox, conserved site
FGSG_16792	hypothetical protein	IPR001138	IPR001138	Zn(2)-C6 fungal-type DNA-binding domain
FGSG_16795	hypothetical protein	IPR001138	IPR001138	Zn(2)-C6 fungal-type DNA-binding domain
FGSG_16816	related to finger protein AZF1	IPR007087; IPR013087; IPR015880; noIPR	IPR007087; IPR013087; IPR015880	Zinc finger, C2H2; Zinc finger, C2H2-type/integrase, DNA-binding; Zinc finger, C2H2-like; unintegrated
FGSG_16822	hypothetical protein	IPR007219	IPR007219	Transcription factor, fungi
FGSG_16833	hypothetical protein	IPR003347; noIPR	IPR003347	Transcription factor jumonji/aspartyl beta-hydroxylase; unintegrated
FGSG_16835	hypothetical protein	IPR007087; IPR007309	IPR007087	Zinc finger, C2H2; B-block binding subunit of TFIIIC
FGSG_16851	hypothetical protein	IPR001138; IPR007219	IPR001138; IPR007219	Zn(2)-C6 fungal-type DNA-binding domain; Transcription factor, fungi	C40
FGSG_16855	hypothetical protein	IPR001138	IPR001138	Zn(2)-C6 fungal-type DNA-binding domain
FGSG_16858	hypothetical protein	IPR001138	IPR001138	Zn(2)-C6 fungal-type DNA-binding domain
FGSG_16867	hypothetical protein	IPR001138; IPR007219	IPR001138; IPR007219	Zn(2)-C6 fungal-type DNA-binding domain; Transcription factor, fungi
FGSG_16887	hypothetical protein	IPR007087; IPR015880; noIPR	IPR007087; IPR015880	Zinc finger, C2H2; Zinc finger, C2H2-like; unintegrated
FGSG_16908	hypothetical protein	IPR001138	IPR001138	Zn(2)-C6 fungal-type DNA-binding domain
FGSG_16910	hypothetical protein	IPR001138	IPR001138	Zn(2)-C6 fungal-type DNA-binding domain
FGSG_16912	hypothetical protein	IPR004827; IPR011616; noIPR	IPR004827	Basic-leucine zipper (bZIP) transcription factor; bZIP transcription factor, bZIP-1; unintegrated
FGSG_16913	hypothetical protein	IPR000571; noIPR	IPR000571	Zinc finger, CCCH-type; unintegrated
FGSG_16922	hypothetical protein	IPR001138; IPR007219	IPR001138; IPR007219	Zn(2)-C6 fungal-type DNA-binding domain; Transcription factor, fungi
FGSG_16926	hypothetical protein	IPR001356; IPR008422; IPR009057; IPR012287; IPR013087; noIPR	IPR001356; IPR008422; IPR013087	Homeobox; Homeobox KN domain; Homeodomain-like; Homeodomain-related; Zinc finger, C2H2-type/integrase, DNA-binding; unintegrated
FGSG_16927	hypothetical protein	IPR001138	IPR001138	Zn(2)-C6 fungal-type DNA-binding domain
FGSG_16929	hypothetical protein	IPR001138; IPR007219; noIPR	IPR001138; IPR007219	Zn(2)-C6 fungal-type DNA-binding domain; Transcription factor, fungi; unintegrated
FGSG_16943	hypothetical protein	IPR000571; noIPR	IPR000571	Zinc finger, CCCH-type; unintegrated
FGSG_16945	hypothetical protein	IPR001594; noIPR	IPR001594	Zinc finger, DHHC-type, palmitoyltransferase; unintegrated
FGSG_16959	hypothetical protein	IPR001138; IPR007219	IPR001138; IPR007219	Zn(2)-C6 fungal-type DNA-binding domain; Transcription factor, fungi
FGSG_16963	hypothetical protein	IPR007219	IPR007219	Transcription factor, fungi
FGSG_16967	hypothetical protein	IPR001138; IPR007087; IPR007219; IPR013087; IPR015880; noIPR	IPR001138; IPR007087; IPR007219; IPR013087; IPR015880	Zn(2)-C6 fungal-type DNA-binding domain; Zinc finger, C2H2; Transcription factor, fungi; Zinc finger, C2H2-type/integrase, DNA-binding; Zinc finger, C2H2-like; unintegrated	C44
FGSG_17028	related to CDC39 protein	IPR007196; IPR024557; noIPR	IPR007196	CCR4-Not complex component, Not1, C-terminal; CCR4-Not complex, Not1 subunit, domain of unknown function DUF3819; unintegrated
FGSG_17038	related to regulatory protein amdA	IPR007087; IPR007219; IPR013087; IPR015880; noIPR	IPR007087; IPR007219; IPR013087; IPR015880	Zinc finger, C2H2; Transcription factor, fungi; Zinc finger, C2H2-type/integrase, DNA-binding; Zinc finger, C2H2-like; unintegrated
FGSG_17042	related to myc-type bHLH transcription factor	IPR011598; IPR019006; noIPR	IPR011598	Helix-loop-helix DNA-binding; Domain of unknown function DUF2014; unintegrated
FGSG_17048	hypothetical protein	IPR001138; IPR007219; noIPR	IPR001138; IPR007219	Zn(2)-C6 fungal-type DNA-binding domain; Transcription factor, fungi; unintegrated
FGSG_17116	hypothetical protein	IPR001138	IPR001138	Zn(2)-C6 fungal-type DNA-binding domain	C51
FGSG_17129	hypothetical protein	IPR007087; IPR007219; IPR015880; noIPR	IPR007087; IPR007219; IPR015880	Zinc finger, C2H2; Transcription factor, fungi; Zinc finger, C2H2-like; unintegrated
FGSG_17150	hypothetical protein	IPR001356; IPR007087; IPR008422; IPR009057; IPR012287; IPR015880; noIPR	IPR001356; IPR007087; IPR008422; IPR015880	Homeobox; Zinc finger, C2H2; Homeobox KN domain; Homeodomain-like; Homeodomain-related; Zinc finger, C2H2-like; unintegrated
FGSG_17152	hypothetical protein	IPR001356; IPR006600; IPR007087; IPR008422; IPR009057; IPR012287; IPR015880; noIPR	IPR001356; IPR007087; IPR008422; IPR015880	Homeobox; Pogo transposase / Cenp-B / PDC2, DNA-binding HTH domain; Zinc finger, C2H2; Homeobox KN domain; Homeodomain-like; Homeodomain-related; Zinc finger, C2H2-like; unintegrated
FGSG_17171	hypothetical protein	IPR001138; IPR013700	IPR001138	Zn(2)-C6 fungal-type DNA-binding domain; Aflatoxin regulatory protein	C53
FGSG_17180	hypothetical protein	IPR001138; IPR007219	IPR001138; IPR007219	Zn(2)-C6 fungal-type DNA-binding domain; Transcription factor, fungi
FGSG_17192	related to Cutinase transcription factor 1 alpha	IPR001138; IPR007219	IPR001138; IPR007219	Zn(2)-C6 fungal-type DNA-binding domain; Transcription factor, fungi
FGSG_17195	hypothetical protein	IPR007219; noIPR	IPR007219	Transcription factor, fungi; unintegrated
FGSG_17196	hypothetical protein	IPR007219; noIPR	IPR007219	Transcription factor, fungi; unintegrated
FGSG_17202	hypothetical protein	IPR001606; IPR009057; IPR012287; IPR015010	IPR001606	ARID/BRIGHT DNA-binding domain; Homeodomain-like; Homeodomain-related; Rap1 Myb
FGSG_17217	related to general repressor of transcription	IPR001138; IPR007219	IPR001138; IPR007219	Zn(2)-C6 fungal-type DNA-binding domain; Transcription factor, fungi
FGSG_17229	related to nitrogen regulatory protein	IPR007219	IPR007219	Transcription factor, fungi
FGSG_17238	hypothetical protein	IPR001356; IPR006600; IPR007087; IPR008422; IPR009057; IPR012287; IPR015880; noIPR	IPR001356; IPR007087; IPR008422; IPR015880	Homeobox; Pogo transposase / Cenp-B / PDC2, DNA-binding HTH domain; Zinc finger, C2H2; Homeobox KN domain; Homeodomain-like; Homeodomain-related; Zinc finger, C2H2-like; unintegrated
FGSG_17259	related to meiosis-specific protein NDT80	IPR008967; IPR024061	IPR008967	p53-like transcription factor, DNA-binding; NDT80 DNA-binding domain
FGSG_17269	hypothetical protein	IPR001138	IPR001138	Zn(2)-C6 fungal-type DNA-binding domain
FGSG_17297	hypothetical protein	IPR001138; IPR007219	IPR001138; IPR007219	Zn(2)-C6 fungal-type DNA-binding domain; Transcription factor, fungi
FGSG_17300	related to NsdD protein	IPR000679; IPR013088; noIPR	IPR000679; IPR013088	Zinc finger, GATA-type; Zinc finger, NHR/GATA-type; unintegrated
FGSG_17301	hypothetical protein	IPR007087; IPR007219; IPR013087; IPR015880	IPR007087; IPR007219; IPR013087; IPR015880	Zinc finger, C2H2; Transcription factor, fungi; Zinc finger, C2H2-type/integrase, DNA-binding; Zinc finger, C2H2-like
FGSG_17302	hypothetical protein	IPR000253; IPR001766; IPR008984; IPR011991; noIPR	IPR001766; IPR011991	Forkhead-associated (FHA) domain; Transcription factor, fork head; SMAD/FHA domain; Winged helix-turn-helix transcription repressor DNA-binding; unintegrated
FGSG_17305	hypothetical protein	IPR001138; IPR007219; noIPR	IPR001138; IPR007219	Zn(2)-C6 fungal-type DNA-binding domain; Transcription factor, fungi; unintegrated
FGSG_17309	hypothetical protein	IPR001138	IPR001138	Zn(2)-C6 fungal-type DNA-binding domain
FGSG_17320	hypothetical protein	IPR001878; IPR013084; noIPR	IPR001878	Zinc finger, CCHC-type; Zinc finger, CCHC retroviral-type; unintegrated
FGSG_17323	hypothetical protein	IPR007087; IPR013087; IPR015880; noIPR	IPR007087; IPR013087; IPR015880	Zinc finger, C2H2; Zinc finger, C2H2-type/integrase, DNA-binding; Zinc finger, C2H2-like; unintegrated
FGSG_17335	hypothetical protein	IPR001138; IPR007219	IPR001138; IPR007219	Zn(2)-C6 fungal-type DNA-binding domain; Transcription factor, fungi
FGSG_17345	hypothetical protein	IPR007219	IPR007219	Transcription factor, fungi
FGSG_17351	hypothetical protein	IPR001138	IPR001138	Zn(2)-C6 fungal-type DNA-binding domain
FGSG_17363	hypothetical protein	IPR011598; noIPR	IPR011598	Helix-loop-helix DNA-binding; unintegrated
FGSG_17370	hypothetical protein	IPR001138; IPR021858; noIPR	IPR001138	Zn(2)-C6 fungal-type DNA-binding domain; Protein of unknown function DUF3468; unintegrated
FGSG_17377	hypothetical protein	IPR001138; IPR007219; noIPR	IPR001138; IPR007219	Zn(2)-C6 fungal-type DNA-binding domain; Transcription factor, fungi; unintegrated
FGSG_17381	related to zinc finger protein	IPR007087; IPR013087; noIPR	IPR007087; IPR013087	Zinc finger, C2H2; Zinc finger, C2H2-type/integrase, DNA-binding; unintegrated
FGSG_17384	related to TEA1 - TY1 enhancer activator	IPR001138; IPR007219; noIPR	IPR001138; IPR007219	Zn(2)-C6 fungal-type DNA-binding domain; Transcription factor, fungi; unintegrated
FGSG_17408	hypothetical protein	IPR001138; IPR007219	IPR001138; IPR007219	Zn(2)-C6 fungal-type DNA-binding domain; Transcription factor, fungi
FGSG_17423	hypothetical protein	IPR001138; IPR007087; IPR007219; IPR013087; IPR015880; noIPR	IPR001138; IPR007087; IPR007219; IPR013087; IPR015880	Zn(2)-C6 fungal-type DNA-binding domain; Zinc finger, C2H2; Transcription factor, fungi; Zinc finger, C2H2-type/integrase, DNA-binding; Zinc finger, C2H2-like; unintegrated
FGSG_17430	hypothetical protein	IPR001138	IPR001138	Zn(2)-C6 fungal-type DNA-binding domain
FGSG_17447	hypothetical protein	IPR007111; IPR015880; noIPR	IPR015880	NACHT nucleoside triphosphatase; Zinc finger, C2H2-like; unintegrated
FGSG_17450	related to transcriptional activator Mut3p	IPR001138; IPR007219; noIPR	IPR001138; IPR007219	Zn(2)-C6 fungal-type DNA-binding domain; Transcription factor, fungi; unintegrated
FGSG_17451	hypothetical protein	IPR001138; IPR007219	IPR001138; IPR007219	Zn(2)-C6 fungal-type DNA-binding domain; Transcription factor, fungi
FGSG_17465	hypothetical protein	IPR003604; IPR007087; IPR013087; IPR015880; IPR022755; noIPR	IPR007087; IPR013087; IPR015880	Zinc finger, U1-type; Zinc finger, C2H2; Zinc finger, C2H2-type/integrase, DNA-binding; Zinc finger, C2H2-like; Zinc finger, double-stranded RNA binding; unintegrated
FGSG_17497	hypothetical protein	IPR001138	IPR001138	Zn(2)-C6 fungal-type DNA-binding domain	C65
FGSG_17503	hypothetical protein	IPR001497; IPR011991; IPR014048; noIPR	IPR011991	Methylated-DNA-[protein]-cysteine S-methyltransferase, active site; Winged helix-turn-helix transcription repressor DNA-binding; Methylated-DNA-[protein]-cysteine S-methyltransferase, DNA binding; unintegrated
FGSG_17506	hypothetical protein	IPR001138; IPR007219; noIPR	IPR001138; IPR007219	Zn(2)-C6 fungal-type DNA-binding domain; Transcription factor, fungi; unintegrated
FGSG_17511	related to TMA46 - Protein putative involved in cytoplasmic ribosome function	IPR000571; noIPR	IPR000571	Zinc finger, CCCH-type; unintegrated
FGSG_17514	hypothetical protein	IPR001138	IPR001138	Zn(2)-C6 fungal-type DNA-binding domain
FGSG_17528	related to c-module-binding factor	IPR003347; IPR013129; IPR017956; IPR018866; IPR020478; noIPR	IPR003347	Transcription factor jumonji/aspartyl beta-hydroxylase; Transcription factor jumonji; AT hook, DNA-binding motif; Zinc-finger domain of monoamine-oxidase A repressor R1; AT hook-like; unintegrated
FGSG_17555	hypothetical protein	IPR001356; IPR007087; IPR008422; IPR009057; IPR012287; IPR015880; noIPR	IPR001356; IPR007087; IPR008422; IPR015880	Homeobox; Zinc finger, C2H2; Homeobox KN domain; Homeodomain-like; Homeodomain-related; Zinc finger, C2H2-like; unintegrated
FGSG_17561	hypothetical protein	IPR007219	IPR007219	Transcription factor, fungi	C66
FGSG_17569	hypothetical protein	IPR001138	IPR001138	Zn(2)-C6 fungal-type DNA-binding domain
FGSG_17578	hypothetical protein	IPR007219	IPR007219	Transcription factor, fungi
FGSG_17579	hypothetical protein	IPR001138; IPR007219	IPR001138; IPR007219	Zn(2)-C6 fungal-type DNA-binding domain; Transcription factor, fungi
FGSG_17584	hypothetical protein	IPR001138; IPR002409	IPR001138	Zn(2)-C6 fungal-type DNA-binding domain; Aflatoxin biosynthesis regulatory protein
FGSG_17632	hypothetical protein	IPR001138; noIPR	IPR001138	Zn(2)-C6 fungal-type DNA-binding domain; unintegrated
FGSG_17645	conserved hypothetical protein	IPR001138; noIPR	IPR001138	Zn(2)-C6 fungal-type DNA-binding domain; unintegrated
FGSG_17658	related to GAL4-like transcriptional activator	IPR007219; noIPR	IPR007219	Transcription factor, fungi; unintegrated
FGSG_17662	related to transcription activator	IPR001138; IPR007219	IPR001138; IPR007219	Zn(2)-C6 fungal-type DNA-binding domain; Transcription factor, fungi
FGSG_17664	conserved hypothetical protein	IPR001138; IPR007219; noIPR	IPR001138; IPR007219	Zn(2)-C6 fungal-type DNA-binding domain; Transcription factor, fungi; unintegrated
FGSG_17667	related to negative acting factor	IPR001138	IPR001138	Zn(2)-C6 fungal-type DNA-binding domain
FGSG_17682	conserved hypothetical protein	IPR007219	IPR007219	Transcription factor, fungi	C37
FGSG_17686	conserved hypothetical protein	IPR001356; IPR009057; IPR012287; noIPR	IPR001356	Homeobox; Homeodomain-like; Homeodomain-related; unintegrated
FGSG_17713	related to positive activator of transcription	IPR001138; IPR007219; noIPR	IPR001138; IPR007219	Zn(2)-C6 fungal-type DNA-binding domain; Transcription factor, fungi; unintegrated
FGSG_17723	conserved hypothetical protein	IPR001138; IPR007219; noIPR	IPR001138; IPR007219	Zn(2)-C6 fungal-type DNA-binding domain; Transcription factor, fungi; unintegrated
FGSG_17729	conserved hypothetical protein	IPR000571; noIPR	IPR000571	Zinc finger, CCCH-type; unintegrated
FGSG_00013	related to quinate transport protein	IPR003663; IPR005828; IPR005829; IPR016196; IPR020846; noIPR	IPR003663; IPR005828; IPR016196	Sugar/inositol transporter; General substrate transporter; Sugar transporter, conserved site; Major facilitator superfamily domain, general substrate transporter; Major facilitator superfamily domain; unintegrated	C01
FGSG_00015	related to hexose transporter protein	IPR003663; IPR005828; IPR016196; IPR020846; noIPR	IPR003663; IPR005828; IPR016196	Sugar/inositol transporter; General substrate transporter; Major facilitator superfamily domain, general substrate transporter; Major facilitator superfamily domain; unintegrated	C01
FGSG_00026	related to monocarboxylate transporter 2	IPR011701; IPR016196; noIPR	IPR016196	Major facilitator superfamily; Major facilitator superfamily domain, general substrate transporter; unintegrated
FGSG_00034	related to alpha-glucoside transport protein	IPR003663; IPR005828; IPR016196; IPR020846; noIPR	IPR003663; IPR005828; IPR016196	Sugar/inositol transporter; General substrate transporter; Major facilitator superfamily domain, general substrate transporter; Major facilitator superfamily domain; unintegrated
FGSG_00046	related to multidrug resistance protein	IPR001140; IPR003439; IPR003593; IPR011527; IPR017871; IPR017940; noIPR	IPR001140; IPR003439; IPR011527; IPR017940	ABC transporter, transmembrane domain; ABC transporter-like; ATPase, AAA+ type, core; ABC transporter, transmembrane domain, type 1; ABC transporter, conserved site; ABC transporter, integral membrane type 1; unintegrated	C02
FGSG_00058	related to nicotinamide mononucleotide permease	IPR011701; IPR016196; IPR020846; noIPR	IPR016196	Major facilitator superfamily; Major facilitator superfamily domain, general substrate transporter; Major facilitator superfamily domain; unintegrated
FGSG_00067	related to hexose transporter protein	IPR003663; IPR005828; IPR005829; IPR016196; IPR020846; noIPR	IPR003663; IPR005828; IPR016196	Sugar/inositol transporter; General substrate transporter; Sugar transporter, conserved site; Major facilitator superfamily domain, general substrate transporter; Major facilitator superfamily domain; unintegrated	C03
FGSG_00070	probable alpha-glucoside transport protein	IPR003663; IPR005828; IPR005829; IPR016196; IPR020846; noIPR	IPR003663; IPR005828; IPR016196	Sugar/inositol transporter; General substrate transporter; Sugar transporter, conserved site; Major facilitator superfamily domain, general substrate transporter; Major facilitator superfamily domain; unintegrated	C03
FGSG_00076	related to neutral amino acid permease	IPR013057; noIPR	IPR013057	Amino acid transporter, transmembrane; unintegrated
FGSG_00083	related to allantoate permease	IPR011701; IPR016196; noIPR	IPR016196	Major facilitator superfamily; Major facilitator superfamily domain, general substrate transporter; unintegrated
FGSG_00085	related to transporter protein	IPR011701; IPR016196; IPR020846; noIPR	IPR016196	Major facilitator superfamily; Major facilitator superfamily domain, general substrate transporter; Major facilitator superfamily domain; unintegrated
FGSG_00087	related to hexose transporter protein	IPR005828; IPR005829; IPR016196; IPR020846; noIPR	IPR005828; IPR016196	General substrate transporter; Sugar transporter, conserved site; Major facilitator superfamily domain, general substrate transporter; Major facilitator superfamily domain; unintegrated
FGSG_00107	probable quinate transport protein	IPR003663; IPR005828; IPR005829; IPR016196; IPR020846; noIPR	IPR003663; IPR005828; IPR016196	Sugar/inositol transporter; General substrate transporter; Sugar transporter, conserved site; Major facilitator superfamily domain, general substrate transporter; Major facilitator superfamily domain; unintegrated
FGSG_00108	related to allantoate permease	IPR011701; IPR016196; IPR020846; noIPR	IPR016196	Major facilitator superfamily; Major facilitator superfamily domain, general substrate transporter; Major facilitator superfamily domain; unintegrated
FGSG_00116	related to HNM1 - Choline permease	IPR002293; IPR004841; noIPR	IPR002293; IPR004841	Amino acid/polyamine transporter I; Amino acid permease domain; unintegrated
FGSG_00118	related to neutral amino acid permease	IPR013057; noIPR	IPR013057	Amino acid transporter, transmembrane; unintegrated
FGSG_00136	related to neutral amino acid permease	IPR013057; noIPR	IPR013057	Amino acid transporter, transmembrane; unintegrated
FGSG_00148	related to allantoate permease	IPR011701; IPR016196; IPR020846; noIPR	IPR016196	Major facilitator superfamily; Major facilitator superfamily domain, general substrate transporter; Major facilitator superfamily domain; unintegrated
FGSG_00152	related to tetracycline resistance protein (probable transport protein)	IPR001958; IPR011701; IPR016196; IPR020846; noIPR	IPR016196	Tetracycline resistance protein, TetA/multidrug resistance protein MdtG; Major facilitator superfamily; Major facilitator superfamily domain, general substrate transporter; Major facilitator superfamily domain; unintegrated
FGSG_00161	related to high affinity methionine permease	IPR002293; IPR004841; noIPR	IPR002293; IPR004841	Amino acid/polyamine transporter I; Amino acid permease domain; unintegrated
FGSG_00183	conserved hypothetical protein	IPR011701; IPR016196; noIPR	IPR016196	Major facilitator superfamily; Major facilitator superfamily domain, general substrate transporter; unintegrated
FGSG_00195	related to monocarboxylate transporter 2	IPR011701; IPR016196; noIPR	IPR016196	Major facilitator superfamily; Major facilitator superfamily domain, general substrate transporter; unintegrated
FGSG_00197	related to monocarboxylate transporter 4	IPR011701; IPR016196; IPR020846; noIPR	IPR016196	Major facilitator superfamily; Major facilitator superfamily domain, general substrate transporter; Major facilitator superfamily domain; unintegrated
FGSG_00219	related to DAL5 - Allantoate and ureidosuccinate permease	IPR011701; IPR016196; noIPR	IPR016196	Major facilitator superfamily; Major facilitator superfamily domain, general substrate transporter; unintegrated
FGSG_00226	related to multidrug resistant protein	IPR005829; IPR011701; IPR016196; IPR020846; noIPR	IPR016196	Sugar transporter, conserved site; Major facilitator superfamily; Major facilitator superfamily domain, general substrate transporter; Major facilitator superfamily domain; unintegrated
FGSG_00345	related to allantoate permease	IPR011701; IPR016196; IPR020846; noIPR	IPR016196	Major facilitator superfamily; Major facilitator superfamily domain, general substrate transporter; Major facilitator superfamily domain; unintegrated
FGSG_00351	conserved hypothetical protein	IPR002523; noIPR	IPR002523	Mg2+ transporter protein, CorA-like/Zinc transport protein ZntB; unintegrated
FGSG_00371	probable MNR2 - Manganese resistance protein	IPR002523; noIPR	IPR002523	Mg2+ transporter protein, CorA-like/Zinc transport protein ZntB; unintegrated
FGSG_00405	related to transporter protein HOL1	IPR011701; IPR016196; IPR020846; noIPR	IPR016196	Major facilitator superfamily; Major facilitator superfamily domain, general substrate transporter; Major facilitator superfamily domain; unintegrated
FGSG_00416	probable nitrate transport protein crnA	IPR004737; IPR011701; IPR016196; IPR020846; noIPR	IPR004737; IPR016196	Nitrate transporter; Major facilitator superfamily; Major facilitator superfamily domain, general substrate transporter; Major facilitator superfamily domain; unintegrated
FGSG_00508	probable calcium P-type ATPase	IPR001757; IPR004014; IPR005834; IPR006068; IPR008250; IPR018303; IPR023214; IPR023298; IPR023299; IPR023300; noIPR	IPR001757; IPR004014; IPR006068	ATPase, P-type, K/Mg/Cd/Cu/Zn/Na/Ca/Na/H-transporter; ATPase, P-type cation-transporter, N-terminal; Haloacid dehalogenase-like hydrolase; ATPase, P-type cation-transporter, C-terminal; ATPase, P-type, ATPase-associated domain; ATPase, P-type phosphorylation site; HAD-like domain; ATPase, P-type, transmembrane domain; ATPase, P-type, cytoplasmic domain N; ATPase, P-type, cytoplasmic transduction …
FGSG_00529	probable ammonium transporter MEAA	IPR001905; IPR018047; IPR024041; noIPR	IPR001905	Ammonium transporter; Ammonium transporter, conserved site; Ammonium transporter AmtB-like; unintegrated
FGSG_00539	related to major facilitator MirA	IPR016196; IPR020846; noIPR	IPR016196	Major facilitator superfamily domain, general substrate transporter; Major facilitator superfamily domain; unintegrated
FGSG_00541	related to multidrug resistance protein	IPR001140; IPR003439; IPR003593; IPR011527; IPR017871; IPR017940; noIPR	IPR001140; IPR003439; IPR011527; IPR017940	ABC transporter, transmembrane domain; ABC transporter-like; ATPase, AAA+ type, core; ABC transporter, transmembrane domain, type 1; ABC transporter, conserved site; ABC transporter, integral membrane type 1; unintegrated
FGSG_00572	related to HXT3 - Low-affinity hexose facilitator	IPR003663; IPR005828; IPR005829; IPR016196; IPR020846; noIPR	IPR003663; IPR005828; IPR016196	Sugar/inositol transporter; General substrate transporter; Sugar transporter, conserved site; Major facilitator superfamily domain, general substrate transporter; Major facilitator superfamily domain; unintegrated
FGSG_00593	related to aminotriazole resistance protein	IPR011701; IPR016196; IPR020846; noIPR	IPR016196	Major facilitator superfamily; Major facilitator superfamily domain, general substrate transporter; Major facilitator superfamily domain; unintegrated
FGSG_00595	related to ATPases	IPR001757; IPR006539; IPR008250; IPR018303; IPR023214; IPR023299; IPR023300; IPR023306; noIPR	IPR001757	ATPase, P-type, K/Mg/Cd/Cu/Zn/Na/Ca/Na/H-transporter; ATPase, P-type, phospholipid-translocating, flippase; ATPase, P-type, ATPase-associated domain; ATPase, P-type phosphorylation site; HAD-like domain; ATPase, P-type, cytoplasmic domain N; ATPase, P-type, cytoplasmic transduction domain A; ATPase, cation-transporting, domain N; unintegrated
FGSG_00613	probable amino acid transport protein GAP1	IPR002293; IPR004762; IPR004840; IPR004841; noIPR	IPR002293; IPR004762; IPR004841	Amino acid/polyamine transporter I; Amino acid permease, fungi; Amino acid permease, conserved site; Amino acid permease domain; unintegrated
FGSG_00620	probable ammonium transporter MEPa	IPR001905; IPR002229; IPR018047; IPR024041; noIPR	IPR001905	Ammonium transporter; Blood group Rhesus C/E/D polypeptide; Ammonium transporter, conserved site; Ammonium transporter AmtB-like; unintegrated
FGSG_00669	related to multidrug transporter (yeast bile transporter)	IPR001140; IPR003439; IPR003593; IPR011527; IPR017871; IPR017940; noIPR	IPR001140; IPR003439; IPR011527; IPR017940	ABC transporter, transmembrane domain; ABC transporter-like; ATPase, AAA+ type, core; ABC transporter, transmembrane domain, type 1; ABC transporter, conserved site; ABC transporter, integral membrane type 1; unintegrated
FGSG_00745	related to nitrogen permease regulator	IPR009348; noIPR	IPR009348	Nitrogen permease regulator 2; unintegrated
FGSG_00768	related to low affininty zinc transporter	IPR003689; noIPR	IPR003689	Zinc/iron permease; unintegrated
FGSG_00773	related to copper transport protein	IPR007274; noIPR	IPR007274	Ctr copper transporter; unintegrated
FGSG_00787	related to allantoate permease	IPR011701; IPR016196; IPR020846; noIPR	IPR016196	Major facilitator superfamily; Major facilitator superfamily domain, general substrate transporter; Major facilitator superfamily domain; unintegrated
FGSG_00880	conserved hypothetical protein	IPR002523; noIPR	IPR002523	Mg2+ transporter protein, CorA-like/Zinc transport protein ZntB; unintegrated
FGSG_00924	conserved hypothetical protein	IPR011701; IPR016196; IPR020846; noIPR	IPR016196	Major facilitator superfamily; Major facilitator superfamily domain, general substrate transporter; Major facilitator superfamily domain; unintegrated
FGSG_01006	related to sulfate transporter	IPR000595; IPR002645; IPR011547; IPR014710; IPR018490; noIPR	IPR002645; IPR011547	Cyclic nucleotide-binding domain; Sulphate transporter/antisigma-factor antagonist STAS; Sulphate transporter; RmlC-like jelly roll fold; Cyclic nucleotide-binding-like; unintegrated
FGSG_01033	related to SHR3 - endoplasmatic reticulum membrane protein	IPR013248	IPR013248	Shr3 amino acid permease chaperone
FGSG_01066	probable sulfate permease SutB	IPR001902; IPR002645; IPR011547; IPR018045; noIPR	IPR001902; IPR002645; IPR011547	Sulphate anion transporter; Sulphate transporter/antisigma-factor antagonist STAS; Sulphate transporter; Sulphate anion transporter, conserved site; unintegrated
FGSG_01196	probable calcium P-type ATPase NCA-3 (Ca2+-transporting ATPase)	IPR001757; IPR004014; IPR005834; IPR006068; IPR006069; IPR006408; IPR008250; IPR018303; IPR023214; IPR023298; IPR023299; IPR023300; noIPR	IPR001757; IPR004014; IPR006068	ATPase, P-type, K/Mg/Cd/Cu/Zn/Na/Ca/Na/H-transporter; ATPase, P-type cation-transporter, N-terminal; Haloacid dehalogenase-like hydrolase; ATPase, P-type cation-transporter, C-terminal; ATPase, P-type cation exchange, alpha subunit; ATPase, P-type, calcium-transporting, PMCA-type; ATPase, P-type, ATPase-associated domain; ATPase, P-type phosphorylation site; HAD-like domain; ATPase, P-type, trans…
FGSG_01225	related to AUT4 - breakdown of autophagic vesicles inside the vacuole	IPR016196; IPR024671; noIPR	IPR016196	Major facilitator superfamily domain, general substrate transporter; Autophagy-related protein 22-like; unintegrated
FGSG_01265	probable calcium P-type ATPase NCA-1	IPR001757; IPR004014; IPR005782; IPR005834; IPR006068; IPR006069; IPR008250; IPR018303; IPR023214; IPR023298; IPR023299; IPR023300; IPR023306; noIPR	IPR001757; IPR004014; IPR006068	ATPase, P-type, K/Mg/Cd/Cu/Zn/Na/Ca/Na/H-transporter; ATPase, P-type cation-transporter, N-terminal; ATPase, P-type, calcium-transporting; Haloacid dehalogenase-like hydrolase; ATPase, P-type cation-transporter, C-terminal; ATPase, P-type cation exchange, alpha subunit; ATPase, P-type, ATPase-associated domain; ATPase, P-type phosphorylation site; HAD-like domain; ATPase, P-type, transmembrane do…
FGSG_01295	related to high-affinity phosphate permease, phosphate-repressible	IPR005828; IPR005829; IPR016196; IPR020846; noIPR	IPR005828; IPR016196	General substrate transporter; Sugar transporter, conserved site; Major facilitator superfamily domain, general substrate transporter; Major facilitator superfamily domain; unintegrated
FGSG_01302	related to mfs-multidrug-resistance transporter	IPR011701; IPR016196; IPR020846; noIPR	IPR016196	Major facilitator superfamily; Major facilitator superfamily domain, general substrate transporter; Major facilitator superfamily domain; unintegrated
FGSG_01311	related to inorganic phosphate permease	IPR005828; IPR016196; noIPR	IPR005828; IPR016196	General substrate transporter; Major facilitator superfamily domain, general substrate transporter; unintegrated
FGSG_01352	related to MFS amino acid transporter	IPR011701; IPR016196; noIPR	IPR016196	Major facilitator superfamily; Major facilitator superfamily domain, general substrate transporter; unintegrated
FGSG_01370	related to UDP N-acetylglucosamine transporter (MNN2)	IPR004689; IPR013657; noIPR	IPR004689; IPR013657	UDP-galactose transporter; UAA transporter; unintegrated
FGSG_01382	probable AVT3 - involved in amino acid efflux from the vacuole	IPR013057; noIPR	IPR013057	Amino acid transporter, transmembrane; unintegrated
FGSG_01388	related to ABC transporter protein	IPR000742; IPR003439; IPR003593; IPR013032; IPR013525; IPR017871; noIPR	IPR003439; IPR013525	Epidermal growth factor-like, type 3; ABC transporter-like; ATPase, AAA+ type, core; EGF-like region, conserved site; ABC-2 type transporter; ABC transporter, conserved site; unintegrated
FGSG_01407	related to TRK1 - Potassium transporter I	IPR003445	IPR003445	Cation transporter
FGSG_01425	probable H+-transporting ATPase	IPR000695; IPR001757; IPR004014; IPR005834; IPR006534; IPR008250; IPR018303; IPR023214; IPR023298; IPR023299; IPR023300; noIPR	IPR001757; IPR004014	ATPase, P-type, H+ transporting proton pump; ATPase, P-type, K/Mg/Cd/Cu/Zn/Na/Ca/Na/H-transporter; ATPase, P-type cation-transporter, N-terminal; Haloacid dehalogenase-like hydrolase; ATPase, P-type, plasma-membrane proton-efflux; ATPase, P-type, ATPase-associated domain; ATPase, P-type phosphorylation site; HAD-like domain; ATPase, P-type, transmembrane domain; ATPase, P-type, cytoplasmic domain…
FGSG_01484	probable sugar transporter	IPR003663; IPR005828; IPR005829; IPR016196; IPR020846; noIPR	IPR003663; IPR005828; IPR016196	Sugar/inositol transporter; General substrate transporter; Sugar transporter, conserved site; Major facilitator superfamily domain, general substrate transporter; Major facilitator superfamily domain; unintegrated
FGSG_01526	related to peroxisomal ABC transporter 1	IPR003439; IPR003593; IPR010509; IPR017871; noIPR	IPR003439; IPR010509	ABC transporter-like; ATPase, AAA+ type, core; ABC transporter, N-terminal; ABC transporter, conserved site; unintegrated
FGSG_01584	related to putative multidrug transporter Mfs1.1 (major facilitator family protein)	IPR001411; IPR011701; IPR016196; IPR020846; noIPR	IPR016196	Tetracycline resistance protein TetB/drug resistance transporter; Major facilitator superfamily; Major facilitator superfamily domain, general substrate transporter; Major facilitator superfamily domain; unintegrated
FGSG_01593	related to glucose/galactose transporter	IPR011701; IPR016196; noIPR	IPR016196	Major facilitator superfamily; Major facilitator superfamily domain, general substrate transporter; unintegrated
FGSG_01662	related to permease	IPR011701; IPR016196; noIPR	IPR016196	Major facilitator superfamily; Major facilitator superfamily domain, general substrate transporter; unintegrated
FGSG_01667	probable PHO88 (involved in phosphate transport)	IPR012098; IPR019263	IPR012098; IPR019263	Inorganic phosphate transporter Pho88, fungi; Inorganic phosphate transporter Pho88
FGSG_01675	probable DIP5 - glutamate and aspartate permease	IPR002293; IPR004840; IPR004841; noIPR	IPR002293; IPR004841	Amino acid/polyamine transporter I; Amino acid permease, conserved site; Amino acid permease domain; unintegrated	C06
FGSG_01710	conserved hypothetical protein	IPR011701; IPR016196; noIPR	IPR016196	Major facilitator superfamily; Major facilitator superfamily domain, general substrate transporter; unintegrated
FGSG_01712	related to allantoate permease	IPR011701; IPR016196; noIPR	IPR016196	Major facilitator superfamily; Major facilitator superfamily domain, general substrate transporter; unintegrated
FGSG_01734	related to quinate transport protein	IPR003663; IPR005828; IPR005829; IPR016196; IPR020846; noIPR	IPR003663; IPR005828; IPR016196	Sugar/inositol transporter; General substrate transporter; Sugar transporter, conserved site; Major facilitator superfamily domain, general substrate transporter; Major facilitator superfamily domain; unintegrated	C07
FGSG_01762	related to HNM1 - Choline permease	IPR002293; IPR004841; noIPR	IPR002293; IPR004841	Amino acid/polyamine transporter I; Amino acid permease domain; unintegrated
FGSG_01785	related to C4-dicarboxylate transport protein mae1	IPR004695	IPR004695	C4-dicarboxylate transporter/malic acid transport protein	C08
FGSG_01792	related to DAL5 - allantoate and ureidosuccinate permease	IPR011701; IPR016196; IPR020846; noIPR	IPR016196	Major facilitator superfamily; Major facilitator superfamily domain, general substrate transporter; Major facilitator superfamily domain; unintegrated	C08
FGSG_01801	related to glutaminase, kidney isoform, mitochondrial precursor	IPR002645; IPR012338; IPR015868; noIPR	IPR002645	Sulphate transporter/antisigma-factor antagonist STAS; Beta-lactamase/transpeptidase-like; Glutaminase; unintegrated
FGSG_01814	related to putative tartrate transporter	IPR011701; IPR016196; IPR020846; noIPR	IPR016196	Major facilitator superfamily; Major facilitator superfamily domain, general substrate transporter; Major facilitator superfamily domain; unintegrated
FGSG_01817	conserved hypothetical protein	IPR011701; IPR016196; noIPR	IPR016196	Major facilitator superfamily; Major facilitator superfamily domain, general substrate transporter; unintegrated
FGSG_01876	related to neutral amino acid permease	IPR013057; noIPR	IPR013057	Amino acid transporter, transmembrane; unintegrated
FGSG_01885	probable multidrug resistance protein 2	IPR001140; IPR003439; IPR003593; IPR011527; IPR017871; IPR017940; noIPR	IPR001140; IPR003439; IPR011527; IPR017940	ABC transporter, transmembrane domain; ABC transporter-like; ATPase, AAA+ type, core; ABC transporter, transmembrane domain, type 1; ABC transporter, conserved site; ABC transporter, integral membrane type 1; unintegrated
FGSG_01930	conserved hypothetical protein	IPR011701; IPR016196; noIPR	IPR016196	Major facilitator superfamily; Major facilitator superfamily domain, general substrate transporter; unintegrated
FGSG_01986	related to putative tartrate transporter	IPR011701; IPR016196; IPR020846; noIPR	IPR016196	Major facilitator superfamily; Major facilitator superfamily domain, general substrate transporter; Major facilitator superfamily domain; unintegrated
FGSG_01997	related to tetracycline efflux protein (otrb)	IPR011701; IPR016196; IPR020846; noIPR	IPR016196	Major facilitator superfamily; Major facilitator superfamily domain, general substrate transporter; Major facilitator superfamily domain; unintegrated
FGSG_02025	probable iron inhibited ABC transporter 2	IPR003439; IPR003593; IPR017871; noIPR	IPR003439	ABC transporter-like; ATPase, AAA+ type, core; ABC transporter, conserved site; unintegrated
FGSG_02031	related to monocarboxylate transporter 2	IPR011701; IPR016196; IPR020846; noIPR	IPR016196	Major facilitator superfamily; Major facilitator superfamily domain, general substrate transporter; Major facilitator superfamily domain; unintegrated
FGSG_02032	related to neutral amino acid permease	IPR013057; noIPR	IPR013057	Amino acid transporter, transmembrane; unintegrated
FGSG_02064	related to quinate transport protein	IPR003663; IPR005828; IPR005829; IPR016196; IPR020846; noIPR	IPR003663; IPR005828; IPR016196	Sugar/inositol transporter; General substrate transporter; Sugar transporter, conserved site; Major facilitator superfamily domain, general substrate transporter; Major facilitator superfamily domain; unintegrated
FGSG_02066	related to HXT2 - Hexose facilitator of moderately low affinity for glucose	IPR005828; IPR005829; IPR016196; IPR020846; noIPR	IPR005828; IPR016196	General substrate transporter; Sugar transporter, conserved site; Major facilitator superfamily domain, general substrate transporter; Major facilitator superfamily domain; unintegrated
FGSG_02070	related to putative tartrate transporter	IPR011701; IPR016196; noIPR	IPR016196	Major facilitator superfamily; Major facilitator superfamily domain, general substrate transporter; unintegrated
FGSG_02136	probable high affinity methionine permease	IPR002293; IPR004841; noIPR	IPR002293; IPR004841	Amino acid/polyamine transporter I; Amino acid permease domain; unintegrated	C10
FGSG_02139	related to multidrug resistance-associated protein	IPR001140; IPR003439; IPR003593; IPR011527; IPR017871; IPR017940; noIPR	IPR001140; IPR003439; IPR011527; IPR017940	ABC transporter, transmembrane domain; ABC transporter-like; ATPase, AAA+ type, core; ABC transporter, transmembrane domain, type 1; ABC transporter, conserved site; ABC transporter, integral membrane type 1; unintegrated	C10
FGSG_02143	related to high-affinity iron permease	IPR004923	IPR004923	Iron permease FTR1
FGSG_02145	probable MUP1 - High affinity methionine permease	IPR002293; IPR004841; noIPR	IPR002293; IPR004841	Amino acid/polyamine transporter I; Amino acid permease domain; unintegrated
FGSG_02151	conserved hypothetical protein	IPR011701; IPR016196; noIPR	IPR016196	Major facilitator superfamily; Major facilitator superfamily domain, general substrate transporter; unintegrated
FGSG_02158	related to tetracycline resistance proteins	IPR011701; IPR016196; noIPR	IPR016196	Major facilitator superfamily; Major facilitator superfamily domain, general substrate transporter; unintegrated
FGSG_02163	probable sulfate permease II	IPR001902; IPR002645; IPR011547; IPR018045; noIPR	IPR001902; IPR002645; IPR011547	Sulphate anion transporter; Sulphate transporter/antisigma-factor antagonist STAS; Sulphate transporter; Sulphate anion transporter, conserved site; unintegrated
FGSG_02208	related to cholin permease	IPR002293; IPR004841; noIPR	IPR002293; IPR004841	Amino acid/polyamine transporter I; Amino acid permease domain; unintegrated
FGSG_02248	related to zinc transporter	IPR003689; noIPR	IPR003689	Zinc/iron permease; unintegrated	C11
FGSG_02252	probable SIT1 - Transporter of the bacterial siderophore ferrioxamine B	IPR011701; IPR016196; noIPR	IPR016196	Major facilitator superfamily; Major facilitator superfamily domain, general substrate transporter; unintegrated
FGSG_02264	related to cholin permease	IPR002293; IPR004840; IPR004841; noIPR	IPR002293; IPR004841	Amino acid/polyamine transporter I; Amino acid permease, conserved site; Amino acid permease domain; unintegrated
FGSG_02272	related to HNM1 - choline permease	IPR002293; IPR004841; noIPR	IPR002293; IPR004841	Amino acid/polyamine transporter I; Amino acid permease domain; unintegrated
FGSG_02278	related to HNM1 - Choline permease	IPR002293; IPR004840; IPR004841; noIPR	IPR002293; IPR004841	Amino acid/polyamine transporter I; Amino acid permease, conserved site; Amino acid permease domain; unintegrated	C12
FGSG_02281	related to C4-dicarboxylate transport protein mae1	IPR004695	IPR004695	C4-dicarboxylate transporter/malic acid transport protein	C12
FGSG_02307	conserved hypothetical protein	IPR016196; noIPR	IPR016196	Major facilitator superfamily domain, general substrate transporter; unintegrated
FGSG_02312	related to maltose permease (MalP)	IPR005828; IPR016196; IPR020846; noIPR	IPR005828; IPR016196	General substrate transporter; Major facilitator superfamily domain, general substrate transporter; Major facilitator superfamily domain; unintegrated
FGSG_02316	related to multidrug resistance protein	IPR001140; IPR003439; IPR003593; IPR011527; IPR017871; IPR017940; noIPR	IPR001140; IPR003439; IPR011527; IPR017940	ABC transporter, transmembrane domain; ABC transporter-like; ATPase, AAA+ type, core; ABC transporter, transmembrane domain, type 1; ABC transporter, conserved site; ABC transporter, integral membrane type 1; unintegrated
FGSG_02322	aurofusarin/rubrofusarin efflux pump AFLT	IPR011701; IPR016196; IPR020846; noIPR	IPR016196	Major facilitator superfamily; Major facilitator superfamily domain, general substrate transporter; Major facilitator superfamily domain; unintegrated	C13
FGSG_02331	related to monocarboxylate transporter	IPR011701; IPR016196; IPR020846; noIPR	IPR016196	Major facilitator superfamily; Major facilitator superfamily domain, general substrate transporter; Major facilitator superfamily domain; unintegrated
FGSG_02343	related to potential drug facilitator PEP5	IPR005829; IPR010573; IPR016196; IPR020846; noIPR	IPR016196	Sugar transporter, conserved site; Fungal trichothecene efflux pump; Major facilitator superfamily domain, general substrate transporter; Major facilitator superfamily domain; unintegrated
FGSG_02358	probable alpha-glucoside transport protein	IPR003663; IPR005828; IPR005829; IPR016196; IPR020846; noIPR	IPR003663; IPR005828; IPR016196	Sugar/inositol transporter; General substrate transporter; Sugar transporter, conserved site; Major facilitator superfamily domain, general substrate transporter; Major facilitator superfamily domain; unintegrated
FGSG_02382	related to putative tartrate transporter	IPR011701; IPR016196; IPR020846; noIPR	IPR016196	Major facilitator superfamily; Major facilitator superfamily domain, general substrate transporter; Major facilitator superfamily domain; unintegrated
FGSG_02400	probable calcium P-type ATPase NCA-3 [Ca2+-transporting ATPase]	IPR001757; IPR004014; IPR005834; IPR006068; IPR006408; IPR008250; IPR018303; IPR023214; IPR023298; IPR023299; IPR023300; IPR023306; noIPR	IPR001757; IPR004014; IPR006068	ATPase, P-type, K/Mg/Cd/Cu/Zn/Na/Ca/Na/H-transporter; ATPase, P-type cation-transporter, N-terminal; Haloacid dehalogenase-like hydrolase; ATPase, P-type cation-transporter, C-terminal; ATPase, P-type, calcium-transporting, PMCA-type; ATPase, P-type, ATPase-associated domain; ATPase, P-type phosphorylation site; HAD-like domain; ATPase, P-type, transmembrane domain; ATPase, P-type, cytoplasmic do…
FGSG_02406	related to tetracycline resistance proteins	IPR011701; IPR016196; IPR020846; noIPR	IPR016196	Major facilitator superfamily; Major facilitator superfamily domain, general substrate transporter; Major facilitator superfamily domain; unintegrated
FGSG_02426	probable PHO89 - Na+/phosphate co-transporter	IPR001204; noIPR	IPR001204	Phosphate transporter; unintegrated
FGSG_02439	related to GABA permease	IPR002293; IPR004841; noIPR	IPR002293; IPR004841	Amino acid/polyamine transporter I; Amino acid permease domain; unintegrated
FGSG_02460	probable SPF1 - P-type ATPase - unknown function	IPR001757; IPR006544; IPR008250; IPR018303; IPR023214; IPR023299; IPR023300; IPR023306; noIPR	IPR001757	ATPase, P-type, K/Mg/Cd/Cu/Zn/Na/Ca/Na/H-transporter; ATPase, P-type, unknown pump specificity (type V); ATPase, P-type, ATPase-associated domain; ATPase, P-type phosphorylation site; HAD-like domain; ATPase, P-type, cytoplasmic domain N; ATPase, P-type, cytoplasmic transduction domain A; ATPase, cation-transporting, domain N; unintegrated
FGSG_02495	related to divalent cation transporter (aluminium resistance protein ALR1)	IPR002523; noIPR	IPR002523	Mg2+ transporter protein, CorA-like/Zinc transport protein ZntB; unintegrated
FGSG_02499	related to amino acid transport protein	IPR013057; noIPR	IPR013057	Amino acid transporter, transmembrane; unintegrated
FGSG_02589	probable ZRT2 - Zinc transporter II	IPR003689; IPR004698; noIPR	IPR003689; IPR004698	Zinc/iron permease; Zinc/iron permease, fungal/plant; unintegrated
FGSG_02598	probable Golgi GDP-mannose transporter	IPR004689; IPR004853; noIPR	IPR004689	UDP-galactose transporter; Domain of unknown function DUF250; unintegrated
FGSG_02641	probable RCO3 - probable glucose transporter	IPR003663; IPR005828; IPR005829; IPR016196; IPR020846; noIPR	IPR003663; IPR005828; IPR016196	Sugar/inositol transporter; General substrate transporter; Sugar transporter, conserved site; Major facilitator superfamily domain, general substrate transporter; Major facilitator superfamily domain; unintegrated
FGSG_02671	hypothetical protein	IPR011701; IPR016196	IPR016196	Major facilitator superfamily; Major facilitator superfamily domain, general substrate transporter
FGSG_02675	probable HOL1 - Putative substrate-H+ antiporter - unknown biological function	IPR011701; IPR016196; noIPR	IPR016196	Major facilitator superfamily; Major facilitator superfamily domain, general substrate transporter; unintegrated
FGSG_02677	probable Na+-transporting ATPase ENA-1 (sodium P-type ATPase ENA-1)	IPR001757; IPR004014; IPR005834; IPR006068; IPR006414; IPR008250; IPR018303; IPR023214; IPR023298; IPR023299; IPR023300; IPR023306; noIPR	IPR001757; IPR004014; IPR006068	ATPase, P-type, K/Mg/Cd/Cu/Zn/Na/Ca/Na/H-transporter; ATPase, P-type cation-transporter, N-terminal; Haloacid dehalogenase-like hydrolase; ATPase, P-type cation-transporter, C-terminal; ATPase, P-type, potassium/sodium efflux, fungal; ATPase, P-type, ATPase-associated domain; ATPase, P-type phosphorylation site; HAD-like domain; ATPase, P-type, transmembrane domain; ATPase, P-type, cytoplasmic do…
FGSG_02688	related to tetracycline resistance proteins	IPR011701; IPR016196; IPR020846; noIPR	IPR016196	Major facilitator superfamily; Major facilitator superfamily domain, general substrate transporter; Major facilitator superfamily domain; unintegrated
FGSG_02699	probable Golgi GDP-mannose transporter	IPR004689; IPR013657; noIPR	IPR004689; IPR013657	UDP-galactose transporter; UAA transporter; unintegrated
FGSG_02741	related to monocarboxylate transporter 2	IPR011701; IPR016196; IPR020846; noIPR	IPR016196	Major facilitator superfamily; Major facilitator superfamily domain, general substrate transporter; Major facilitator superfamily domain; unintegrated
FGSG_02749	related to vacuolar membrane protein HMT1	IPR001140; IPR003439; IPR003593; IPR011527; IPR017871; IPR017940; noIPR	IPR001140; IPR003439; IPR011527; IPR017940	ABC transporter, transmembrane domain; ABC transporter-like; ATPase, AAA+ type, core; ABC transporter, transmembrane domain, type 1; ABC transporter, conserved site; ABC transporter, integral membrane type 1; unintegrated
FGSG_02767	probable amino acid transporter	IPR002293; IPR004840; IPR004841; noIPR	IPR002293; IPR004841	Amino acid/polyamine transporter I; Amino acid permease, conserved site; Amino acid permease domain; unintegrated
FGSG_02833	probable alpha-glucoside transport protein	IPR003663; IPR005828; IPR005829; IPR016196; IPR020846; noIPR	IPR003663; IPR005828; IPR016196	Sugar/inositol transporter; General substrate transporter; Sugar transporter, conserved site; Major facilitator superfamily domain, general substrate transporter; Major facilitator superfamily domain; unintegrated
FGSG_02839	related to peptide transport protein	IPR000109; IPR016196; noIPR	IPR000109; IPR016196	Oligopeptide transporter; Major facilitator superfamily domain, general substrate transporter; unintegrated
FGSG_02847	probable ABC1 transport protein	IPR003439; IPR003593; IPR010929; IPR013525; IPR017871; noIPR	IPR003439; IPR010929; IPR013525	ABC transporter-like; ATPase, AAA+ type, core; CDR ABC transporter; ABC-2 type transporter; ABC transporter, conserved site; unintegrated
FGSG_02865	related to FLR1 - Putative H+ antiporter regulated by yAP-1 and involved in multidrug resistance	IPR011701; IPR016196; IPR020846; noIPR	IPR016196	Major facilitator superfamily; Major facilitator superfamily domain, general substrate transporter; Major facilitator superfamily domain; unintegrated	C29
FGSG_02869	related to multidrug resistant protein	IPR011701; IPR016196; IPR020846; noIPR	IPR016196	Major facilitator superfamily; Major facilitator superfamily domain, general substrate transporter; Major facilitator superfamily domain; unintegrated	C29
FGSG_02870	probable ATP-binding multidrug cassette transport protein	IPR003439; IPR003593; IPR004881; IPR010929; IPR013525; IPR017871; noIPR	IPR003439; IPR010929; IPR013525	ABC transporter-like; ATPase, AAA+ type, core; Ribosome biogenesis GTPase RsgA, putative; CDR ABC transporter; ABC-2 type transporter; ABC transporter, conserved site; unintegrated	C29
FGSG_02922	conserved hypothetical protein	IPR005828; IPR016196; IPR020846; noIPR	IPR005828; IPR016196	General substrate transporter; Major facilitator superfamily domain, general substrate transporter; Major facilitator superfamily domain; unintegrated
FGSG_02945	related to allantoate permease	IPR011701; IPR016196; noIPR	IPR016196	Major facilitator superfamily; Major facilitator superfamily domain, general substrate transporter; unintegrated
FGSG_02950	related to neutral amino acid permease	IPR013057; noIPR	IPR013057	Amino acid transporter, transmembrane; unintegrated
FGSG_02978	probable low-affinity hexose transporter HXT3	IPR003663; IPR005828; IPR005829; IPR016196; IPR020846; noIPR	IPR003663; IPR005828; IPR016196	Sugar/inositol transporter; General substrate transporter; Sugar transporter, conserved site; Major facilitator superfamily domain, general substrate transporter; Major facilitator superfamily domain; unintegrated
FGSG_02992	related to putative tartrate transporter	IPR011701; IPR016196; IPR020846; noIPR	IPR016196	Major facilitator superfamily; Major facilitator superfamily domain, general substrate transporter; Major facilitator superfamily domain; unintegrated
FGSG_02998	related to fluconazole resistance protein (FLU1)	IPR001411; IPR011701; IPR016196; IPR020846; noIPR	IPR016196	Tetracycline resistance protein TetB/drug resistance transporter; Major facilitator superfamily; Major facilitator superfamily domain, general substrate transporter; Major facilitator superfamily domain; unintegrated
FGSG_03015	related to protein MCH2 (monocarboxylate permease homolog)	IPR011701; IPR016196; IPR020846; noIPR	IPR016196	Major facilitator superfamily; Major facilitator superfamily domain, general substrate transporter; Major facilitator superfamily domain; unintegrated
FGSG_03020	related to human band 3 anion transport protein	IPR003020; IPR011531; noIPR	IPR003020; IPR011531	Bicarbonate transporter, eukaryotic; Bicarbonate transporter, C-terminal; unintegrated
FGSG_03024	related to C4-dicarboxylate transport protein mae1	IPR004695	IPR004695	C4-dicarboxylate transporter/malic acid transport protein
FGSG_03032	related to vacuolar membrane protein HMT1	IPR001140; IPR003439; IPR003593; IPR011527; IPR017871; IPR017940; noIPR	IPR001140; IPR003439; IPR011527; IPR017940	ABC transporter, transmembrane domain; ABC transporter-like; ATPase, AAA+ type, core; ABC transporter, transmembrane domain, type 1; ABC transporter, conserved site; ABC transporter, integral membrane type 1; unintegrated
FGSG_03033	related to fluconazole resistance protein	IPR011701; IPR016196; IPR020846; noIPR	IPR016196	Major facilitator superfamily; Major facilitator superfamily domain, general substrate transporter; Major facilitator superfamily domain; unintegrated
FGSG_03055	related to TPO4 - Proposed vacuolar polyamine transporter	IPR011701; IPR016196; IPR020846; noIPR	IPR016196	Major facilitator superfamily; Major facilitator superfamily domain, general substrate transporter; Major facilitator superfamily domain; unintegrated
FGSG_03063	probable ammonium permease MEPA	IPR001905; IPR002229; IPR018047; IPR024041; noIPR	IPR001905	Ammonium transporter; Blood group Rhesus C/E/D polypeptide; Ammonium transporter, conserved site; Ammonium transporter AmtB-like; unintegrated
FGSG_03083	related to sugar transport protein STP1	IPR003663; IPR005828; IPR016196; IPR020846; noIPR	IPR003663; IPR005828; IPR016196	Sugar/inositol transporter; General substrate transporter; Major facilitator superfamily domain, general substrate transporter; Major facilitator superfamily domain; unintegrated
FGSG_03107	related to high affinity methionine permease	IPR002293; noIPR	IPR002293	Amino acid/polyamine transporter I; unintegrated
FGSG_03133	related to putative tartrate transporter	IPR011701; IPR016196; noIPR	IPR016196	Major facilitator superfamily; Major facilitator superfamily domain, general substrate transporter; unintegrated
FGSG_03140	related to hexose transporter protein	IPR003663; IPR005828; IPR016196; IPR020846; noIPR	IPR003663; IPR005828; IPR016196	Sugar/inositol transporter; General substrate transporter; Major facilitator superfamily domain, general substrate transporter; Major facilitator superfamily domain; unintegrated
FGSG_03144	related to hexose transporter protein	IPR005828; IPR016196; IPR020846; noIPR	IPR005828; IPR016196	General substrate transporter; Major facilitator superfamily domain, general substrate transporter; Major facilitator superfamily domain; unintegrated
FGSG_03162	related to formate transport protein	IPR000292; IPR024002	IPR000292	Formate/nitrite transporter; Formate/nitrite transporter, conserved site
FGSG_03168	related to myo-inositol transport protein ITR1	IPR003663; IPR005828; IPR005829; IPR016196; IPR020846; noIPR	IPR003663; IPR005828; IPR016196	Sugar/inositol transporter; General substrate transporter; Sugar transporter, conserved site; Major facilitator superfamily domain, general substrate transporter; Major facilitator superfamily domain; unintegrated
FGSG_03172	related to PHO89 - Na+/phosphate co-transporter	IPR001204; noIPR	IPR001204	Phosphate transporter; unintegrated
FGSG_03202	probable calcium P-type ATPase NCA-3 (Ca2+-transporting ATPase)	IPR000695; IPR001757; IPR004014; IPR005834; IPR006068; IPR006408; IPR008250; IPR018303; IPR023214; IPR023298; IPR023299; IPR023300; IPR023306; noIPR	IPR001757; IPR004014; IPR006068	ATPase, P-type, H+ transporting proton pump; ATPase, P-type, K/Mg/Cd/Cu/Zn/Na/Ca/Na/H-transporter; ATPase, P-type cation-transporter, N-terminal; Haloacid dehalogenase-like hydrolase; ATPase, P-type cation-transporter, C-terminal; ATPase, P-type, calcium-transporting, PMCA-type; ATPase, P-type, ATPase-associated domain; ATPase, P-type phosphorylation site; HAD-like domain; ATPase, P-type, transme…
FGSG_03208	probable mfs-multidrug-resistance transporter	IPR011701; IPR016196; IPR020846; noIPR	IPR016196	Major facilitator superfamily; Major facilitator superfamily domain, general substrate transporter; Major facilitator superfamily domain; unintegrated
FGSG_03231	related to aminotriazole resistance protein	IPR011701; IPR016196; IPR020846; noIPR	IPR016196	Major facilitator superfamily; Major facilitator superfamily domain, general substrate transporter; Major facilitator superfamily domain; unintegrated
FGSG_03233	related to sugar transporter	IPR003663; IPR005828; IPR016196; IPR020846; noIPR	IPR003663; IPR005828; IPR016196	Sugar/inositol transporter; General substrate transporter; Major facilitator superfamily domain, general substrate transporter; Major facilitator superfamily domain; unintegrated
FGSG_03272	related to lactose permease	IPR003663; IPR005828; IPR016196; IPR020846; noIPR	IPR003663; IPR005828; IPR016196	Sugar/inositol transporter; General substrate transporter; Major facilitator superfamily domain, general substrate transporter; Major facilitator superfamily domain; unintegrated
FGSG_03279	related to sexual differentiation process protein isp4	IPR004648; IPR004813; noIPR	IPR004648; IPR004813	Tetrapeptide transporter, OPT1/isp4; Oligopeptide transporter OPT superfamily; unintegrated
FGSG_03306	related to hexose transporter protein	IPR005828; IPR005829; IPR016196; IPR020846; noIPR	IPR005828; IPR016196	General substrate transporter; Sugar transporter, conserved site; Major facilitator superfamily domain, general substrate transporter; Major facilitator superfamily domain; unintegrated
FGSG_03323	related to multidrug resistance protein	IPR001140; IPR003439; IPR003593; IPR011527; IPR017871; IPR017940; noIPR	IPR001140; IPR003439; IPR011527; IPR017940	ABC transporter, transmembrane domain; ABC transporter-like; ATPase, AAA+ type, core; ABC transporter, transmembrane domain, type 1; ABC transporter, conserved site; ABC transporter, integral membrane type 1; unintegrated
FGSG_03330	related to Staphylococcus multidrug resistance protein	IPR005829; IPR011701; IPR016196; IPR020846; noIPR	IPR016196	Sugar transporter, conserved site; Major facilitator superfamily; Major facilitator superfamily domain, general substrate transporter; Major facilitator superfamily domain; unintegrated
FGSG_03345	related to transporter protein HOL1	IPR011701; IPR016196; IPR020846; noIPR	IPR016196	Major facilitator superfamily; Major facilitator superfamily domain, general substrate transporter; Major facilitator superfamily domain; unintegrated	C26
FGSG_03347	probable PTR2 - Di- and tripeptide permease	IPR000109; IPR016196; IPR018456; noIPR	IPR000109; IPR016196	Oligopeptide transporter; Major facilitator superfamily domain, general substrate transporter; PTR2 family proton/oligopeptide symporter, conserved site; unintegrated	C26
FGSG_03360	related to putative multidrug transporter	IPR001411; IPR011701; IPR016196; IPR020846; noIPR	IPR016196	Tetracycline resistance protein TetB/drug resistance transporter; Major facilitator superfamily; Major facilitator superfamily domain, general substrate transporter; Major facilitator superfamily domain; unintegrated
FGSG_03369	related to alpha-glucoside transport protein	IPR003663; IPR005828; IPR005829; IPR016196; IPR020846; noIPR	IPR003663; IPR005828; IPR016196	Sugar/inositol transporter; General substrate transporter; Sugar transporter, conserved site; Major facilitator superfamily domain, general substrate transporter; Major facilitator superfamily domain; unintegrated
FGSG_03389	related to transporter protein	IPR011701; IPR016196; noIPR	IPR016196	Major facilitator superfamily; Major facilitator superfamily domain, general substrate transporter; unintegrated
FGSG_03396	related to Staphylococcus multidrug resistance protein	IPR011701; IPR016196; IPR020846; noIPR	IPR016196	Major facilitator superfamily; Major facilitator superfamily domain, general substrate transporter; Major facilitator superfamily domain; unintegrated
FGSG_03412	probable amino acid permease NAAP1	IPR002293; IPR004841; noIPR	IPR002293; IPR004841	Amino acid/polyamine transporter I; Amino acid permease domain; unintegrated	C25
FGSG_03424	related to lactose permease	IPR003663; IPR005828; IPR016196; IPR020846; noIPR	IPR003663; IPR005828; IPR016196	Sugar/inositol transporter; General substrate transporter; Major facilitator superfamily domain, general substrate transporter; Major facilitator superfamily domain; unintegrated
FGSG_03427	related to peptide transporter	IPR004813; noIPR	IPR004813	Oligopeptide transporter OPT superfamily; unintegrated
FGSG_03447	related to aminotriazole resistance protein	IPR011701; IPR016196; IPR020846; noIPR	IPR016196	Major facilitator superfamily; Major facilitator superfamily domain, general substrate transporter; Major facilitator superfamily domain; unintegrated
FGSG_03460	related to peptide transporter	IPR004813; noIPR	IPR004813	Oligopeptide transporter OPT superfamily; unintegrated
FGSG_03512	probable RCO3 - probable glucose transporter	IPR003663; IPR005828; IPR005829; IPR016196; IPR020846; noIPR	IPR003663; IPR005828; IPR016196	Sugar/inositol transporter; General substrate transporter; Sugar transporter, conserved site; Major facilitator superfamily domain, general substrate transporter; Major facilitator superfamily domain; unintegrated
FGSG_03516	related to neutral amino acid permease	IPR013057; noIPR	IPR013057	Amino acid transporter, transmembrane; unintegrated
FGSG_03523	conserved hypothetical protein	IPR006043; noIPR	IPR006043	Xanthine/uracil/vitamin C permease; unintegrated
FGSG_03541	trichothecene efflux pump	IPR010573; IPR016196; IPR020846; noIPR	IPR016196	Fungal trichothecene efflux pump; Major facilitator superfamily domain, general substrate transporter; Major facilitator superfamily domain; unintegrated	C23
FGSG_03636	related to putative transporter SEO1	IPR011701; IPR016196; noIPR	IPR016196	Major facilitator superfamily; Major facilitator superfamily domain, general substrate transporter; unintegrated
FGSG_03643	related to C4-dicarboxylate transport protein mae1	IPR004695	IPR004695	C4-dicarboxylate transporter/malic acid transport protein
FGSG_03646	related to nicotinamide mononucleotide permease	IPR011701; IPR016196; IPR020846; noIPR	IPR016196	Major facilitator superfamily; Major facilitator superfamily domain, general substrate transporter; Major facilitator superfamily domain; unintegrated
FGSG_03675	conserved hypothetical protein	IPR016196; IPR024671; noIPR	IPR016196	Major facilitator superfamily domain, general substrate transporter; Autophagy-related protein 22-like; unintegrated
FGSG_03693	conserved hypothetical protein	IPR007274; noIPR	IPR007274	Ctr copper transporter; unintegrated
FGSG_03697	related to monosaccharide transporter	IPR003663; IPR005828; IPR005829; IPR016196; IPR020846; noIPR	IPR003663; IPR005828; IPR016196	Sugar/inositol transporter; General substrate transporter; Sugar transporter, conserved site; Major facilitator superfamily domain, general substrate transporter; Major facilitator superfamily domain; unintegrated
FGSG_03711	related to quinate transport protein	IPR003663; IPR005828; IPR005829; IPR016196; IPR020846; noIPR	IPR003663; IPR005828; IPR016196	Sugar/inositol transporter; General substrate transporter; Sugar transporter, conserved site; Major facilitator superfamily domain, general substrate transporter; Major facilitator superfamily domain; unintegrated
FGSG_03716	related to E.coli tetracycline resistance protein TCR1	IPR011701; IPR016196; IPR020846; noIPR	IPR016196	Major facilitator superfamily; Major facilitator superfamily domain, general substrate transporter; Major facilitator superfamily domain; unintegrated
FGSG_03725	probable mfs-multidrug-resistance transporter	IPR011701; IPR016196; IPR020846; noIPR	IPR016196	Major facilitator superfamily; Major facilitator superfamily domain, general substrate transporter; Major facilitator superfamily domain; unintegrated
FGSG_03732	related to transporter protein HOL1	IPR005829; IPR011701; IPR016196; IPR020846; noIPR	IPR016196	Sugar transporter, conserved site; Major facilitator superfamily; Major facilitator superfamily domain, general substrate transporter; Major facilitator superfamily domain; unintegrated	C22
FGSG_03735.2	probable ABC1 transport protein	IPR003439; IPR003593; IPR007817; IPR010929; IPR013525; IPR017871; noIPR	IPR003439; IPR010929; IPR013525	ABC transporter-like; ATPase, AAA+ type, core; Pyoverdine biosynthesis; CDR ABC transporter; ABC-2 type transporter; ABC transporter, conserved site; unintegrated
FGSG_03737	related to major facilitator MirA	IPR011701; IPR016196; IPR020846; noIPR	IPR016196	Major facilitator superfamily; Major facilitator superfamily domain, general substrate transporter; Major facilitator superfamily domain; unintegrated	C22
FGSG_03744	related to major facilitator MirA	IPR011701; IPR016196; IPR020846; noIPR	IPR016196	Major facilitator superfamily; Major facilitator superfamily domain, general substrate transporter; Major facilitator superfamily domain; unintegrated	C21
FGSG_03749	probable neutral amino acid permease	IPR013057; noIPR	IPR013057	Amino acid transporter, transmembrane; unintegrated
FGSG_03751	related to photosystem II protein D2	IPR011701; IPR016196; noIPR	IPR016196	Major facilitator superfamily; Major facilitator superfamily domain, general substrate transporter; unintegrated
FGSG_03754	conserved hypothetical protein	IPR010291; IPR016196; noIPR	IPR016196	Ion channel regulatory protein, UNC-93; Major facilitator superfamily domain, general substrate transporter; unintegrated
FGSG_03772	related to aminotriazole resistance protein	IPR011701; IPR016196; IPR020846; noIPR	IPR016196	Major facilitator superfamily; Major facilitator superfamily domain, general substrate transporter; Major facilitator superfamily domain; unintegrated
FGSG_03778	related to neutral amino acid permease	IPR013057; noIPR	IPR013057	Amino acid transporter, transmembrane; unintegrated
FGSG_03814	related to multidrug resistant protein	IPR011701; IPR016196; IPR020846; noIPR	IPR016196	Major facilitator superfamily; Major facilitator superfamily domain, general substrate transporter; Major facilitator superfamily domain; unintegrated
FGSG_03834	probable potassium transporter TRK-1	IPR003445; IPR004773	IPR003445	Cation transporter; Potassium transport protein, high-affinity
FGSG_03844	related to multidrug resistant protein	IPR005829; IPR011701; IPR016196; IPR020846; noIPR	IPR016196	Sugar transporter, conserved site; Major facilitator superfamily; Major facilitator superfamily domain, general substrate transporter; Major facilitator superfamily domain; unintegrated
FGSG_03855	related to allantoate permease	IPR011701; IPR016196; IPR020846; noIPR	IPR016196	Major facilitator superfamily; Major facilitator superfamily domain, general substrate transporter; Major facilitator superfamily domain; unintegrated	C20
FGSG_03862	related to aflatoxin efflux pump AFLT	IPR011701; IPR016196; IPR020846; noIPR	IPR016196	Major facilitator superfamily; Major facilitator superfamily domain, general substrate transporter; Major facilitator superfamily domain; unintegrated	C20
FGSG_03869	related to glucose/galactose transporter	IPR011701; IPR016196; noIPR	IPR016196	Major facilitator superfamily; Major facilitator superfamily domain, general substrate transporter; unintegrated
FGSG_03872	related to putative tartrate transporter	IPR011701; IPR016196; IPR020846; noIPR	IPR016196	Major facilitator superfamily; Major facilitator superfamily domain, general substrate transporter; Major facilitator superfamily domain; unintegrated
FGSG_03882	probable ABC1 transport protein	IPR003439; IPR003593; IPR010929; IPR013525; IPR017871; noIPR	IPR003439; IPR010929; IPR013525	ABC transporter-like; ATPase, AAA+ type, core; CDR ABC transporter; ABC-2 type transporter; ABC transporter, conserved site; unintegrated
FGSG_03887	related to protein MCH2 (monocarboxylate permease homolog)	IPR011701; IPR016196; IPR020846; noIPR	IPR016196	Major facilitator superfamily; Major facilitator superfamily domain, general substrate transporter; Major facilitator superfamily domain; unintegrated
FGSG_03889	related to allantoate permease	IPR011701; IPR016196; IPR020846; noIPR	IPR016196	Major facilitator superfamily; Major facilitator superfamily domain, general substrate transporter; Major facilitator superfamily domain; unintegrated
FGSG_03891	related to maltose permease	IPR005828; IPR005829; IPR016196; IPR020846; noIPR	IPR005828; IPR016196	General substrate transporter; Sugar transporter, conserved site; Major facilitator superfamily domain, general substrate transporter; Major facilitator superfamily domain; unintegrated
FGSG_03920	related to maltose permease	IPR003663; IPR005828; IPR016196; IPR020846; noIPR	IPR003663; IPR005828; IPR016196	Sugar/inositol transporter; General substrate transporter; Major facilitator superfamily domain, general substrate transporter; Major facilitator superfamily domain; unintegrated	C19
FGSG_03931	related to putative tartrate transporter	IPR011701; IPR016196; IPR020846; noIPR	IPR016196	Major facilitator superfamily; Major facilitator superfamily domain, general substrate transporter; Major facilitator superfamily domain; unintegrated	C19
FGSG_03934	related to sugar transporter	IPR003663; IPR005828; IPR005829; IPR016196; IPR020846; noIPR	IPR003663; IPR005828; IPR016196	Sugar/inositol transporter; General substrate transporter; Sugar transporter, conserved site; Major facilitator superfamily domain, general substrate transporter; Major facilitator superfamily domain; unintegrated
FGSG_03956	related to allantoate permease	IPR011701; IPR016196; IPR020846; noIPR	IPR016196	Major facilitator superfamily; Major facilitator superfamily domain, general substrate transporter; Major facilitator superfamily domain; unintegrated	C18
FGSG_03957	related to myo-inositol transport protein ITR1	IPR003663; IPR005828; IPR005829; IPR016196; IPR020846; noIPR	IPR003663; IPR005828; IPR016196	Sugar/inositol transporter; General substrate transporter; Sugar transporter, conserved site; Major facilitator superfamily domain, general substrate transporter; Major facilitator superfamily domain; unintegrated	C18
FGSG_03985	probable carnitine transporter	IPR002293; IPR004840; IPR004841; noIPR	IPR002293; IPR004841	Amino acid/polyamine transporter I; Amino acid permease, conserved site; Amino acid permease domain; unintegrated
FGSG_03987	related to low affininty zinc transporter	IPR003689; noIPR	IPR003689	Zinc/iron permease; unintegrated
FGSG_04055	related to general amino acid permease	IPR002293; IPR004841; noIPR	IPR002293; IPR004841	Amino acid/polyamine transporter I; Amino acid permease domain; unintegrated
FGSG_04057	probable potassium transporter TRK-1	IPR003445	IPR003445	Cation transporter
FGSG_04062	probable sugar transporter	IPR003663; IPR005828; IPR016196; IPR020846; noIPR	IPR003663; IPR005828; IPR016196	Sugar/inositol transporter; General substrate transporter; Major facilitator superfamily domain, general substrate transporter; Major facilitator superfamily domain; unintegrated
FGSG_04095	related to Na+/H+ antiporter CNH1	IPR006153; IPR013928	IPR013928	Cation/H+ exchanger; Alkali metal cation/H+ antiporter Nha1, C-terminal
FGSG_04181	probable translation elongation factor eEF-3	IPR003439; IPR003593; IPR011989; IPR015688; IPR016024; IPR017871; IPR021133; noIPR	IPR003439	ABC transporter-like; ATPase, AAA+ type, core; Armadillo-like helical; Elongation Factor 3; Armadillo-type fold; ABC transporter, conserved site; HEAT, type 2; unintegrated
FGSG_04182	probable carnitine transporter	IPR002293; IPR004841; noIPR	IPR002293; IPR004841	Amino acid/polyamine transporter I; Amino acid permease domain; unintegrated
FGSG_04188	related to major facilitator (MFS1) transporter	IPR011701; IPR016196; IPR020846; noIPR	IPR016196	Major facilitator superfamily; Major facilitator superfamily domain, general substrate transporter; Major facilitator superfamily domain; unintegrated
FGSG_04204	related to carboxylic acid transporter protein	IPR005828; IPR016196; IPR020846; noIPR	IPR005828; IPR016196	General substrate transporter; Major facilitator superfamily domain, general substrate transporter; Major facilitator superfamily domain; unintegrated
FGSG_04215	related to monocarboxylate transporter 2	IPR016196; IPR020846; noIPR	IPR016196	Major facilitator superfamily domain, general substrate transporter; Major facilitator superfamily domain; unintegrated
FGSG_04217	related to nicotinamide mononucleotide permease	IPR011701; IPR016196; IPR020846; noIPR	IPR016196	Major facilitator superfamily; Major facilitator superfamily domain, general substrate transporter; Major facilitator superfamily domain; unintegrated
FGSG_04242	related to sulphate transporter proteins	IPR002645; IPR011547; noIPR	IPR002645; IPR011547	Sulphate transporter/antisigma-factor antagonist STAS; Sulphate transporter; unintegrated
FGSG_04245	related to Ca2+-transporting ATPase	IPR001757; IPR004014; IPR005834; IPR006068; IPR006414; IPR008250; IPR018303; IPR023214; IPR023298; IPR023299; IPR023300; IPR023306; noIPR	IPR001757; IPR004014; IPR006068	ATPase, P-type, K/Mg/Cd/Cu/Zn/Na/Ca/Na/H-transporter; ATPase, P-type cation-transporter, N-terminal; Haloacid dehalogenase-like hydrolase; ATPase, P-type cation-transporter, C-terminal; ATPase, P-type, potassium/sodium efflux, fungal; ATPase, P-type, ATPase-associated domain; ATPase, P-type phosphorylation site; HAD-like domain; ATPase, P-type, transmembrane domain; ATPase, P-type, cytoplasmic do…
FGSG_04305	related to tetracycline resistance proteins	IPR011701; IPR016196; IPR020846; noIPR	IPR016196	Major facilitator superfamily; Major facilitator superfamily domain, general substrate transporter; Major facilitator superfamily domain; unintegrated
FGSG_04317	related to multidrug resistant protein	IPR011701; IPR016196; IPR020846; noIPR	IPR016196	Major facilitator superfamily; Major facilitator superfamily domain, general substrate transporter; Major facilitator superfamily domain; unintegrated
FGSG_04369	related to myo-inositol transporter	IPR003663; IPR005828; IPR005829; IPR016196; IPR020846; noIPR	IPR003663; IPR005828; IPR016196	Sugar/inositol transporter; General substrate transporter; Sugar transporter, conserved site; Major facilitator superfamily domain, general substrate transporter; Major facilitator superfamily domain; unintegrated
FGSG_04370	probable fluconazole resistance protein	IPR011701; IPR016196; IPR020846; noIPR	IPR016196	Major facilitator superfamily; Major facilitator superfamily domain, general substrate transporter; Major facilitator superfamily domain; unintegrated
FGSG_04398	related to YBL089w	IPR013057; noIPR	IPR013057	Amino acid transporter, transmembrane; unintegrated
FGSG_04426	related to multidrug resistance protein	IPR011701; IPR016196; IPR020846; noIPR	IPR016196	Major facilitator superfamily; Major facilitator superfamily domain, general substrate transporter; Major facilitator superfamily domain; unintegrated
FGSG_04431	related to allantoate permease	IPR011701; IPR016196; IPR020846; noIPR	IPR016196	Major facilitator superfamily; Major facilitator superfamily domain, general substrate transporter; Major facilitator superfamily domain; unintegrated
FGSG_04465	related to myo-inositol transport protein ITR1	IPR003663; IPR005828; IPR005829; IPR016196; IPR020846; noIPR	IPR003663; IPR005828; IPR016196	Sugar/inositol transporter; General substrate transporter; Sugar transporter, conserved site; Major facilitator superfamily domain, general substrate transporter; Major facilitator superfamily domain; unintegrated
FGSG_04468	related to neutral amino acid permease	IPR013057; noIPR	IPR013057	Amino acid transporter, transmembrane; unintegrated
FGSG_04487	related to glucose transporter-3	IPR003663; IPR005828; IPR005829; IPR016196; IPR020846; noIPR	IPR003663; IPR005828; IPR016196	Sugar/inositol transporter; General substrate transporter; Sugar transporter, conserved site; Major facilitator superfamily domain, general substrate transporter; Major facilitator superfamily domain; unintegrated
FGSG_04512	related to PMR1 - Ca++-transporting P-type ATPase located in Golgi	IPR001757; IPR004014; IPR006068; IPR006069; IPR008250; IPR018303; IPR023214; IPR023298; IPR023299; IPR023300; IPR023306; noIPR	IPR001757; IPR004014; IPR006068	ATPase, P-type, K/Mg/Cd/Cu/Zn/Na/Ca/Na/H-transporter; ATPase, P-type cation-transporter, N-terminal; ATPase, P-type cation-transporter, C-terminal; ATPase, P-type cation exchange, alpha subunit; ATPase, P-type, ATPase-associated domain; ATPase, P-type phosphorylation site; HAD-like domain; ATPase, P-type, transmembrane domain; ATPase, P-type, cytoplasmic domain N; ATPase, P-type, cytoplasmic tran…
FGSG_04537	related to lactose permease	IPR003663; IPR005828; IPR016196; IPR020846; noIPR	IPR003663; IPR005828; IPR016196	Sugar/inositol transporter; General substrate transporter; Major facilitator superfamily domain, general substrate transporter; Major facilitator superfamily domain; unintegrated
FGSG_04544	probable maltose permease	IPR003663; IPR005828; IPR005829; IPR016196; IPR020846; noIPR	IPR003663; IPR005828; IPR016196	Sugar/inositol transporter; General substrate transporter; Sugar transporter, conserved site; Major facilitator superfamily domain, general substrate transporter; Major facilitator superfamily domain; unintegrated
FGSG_04579	related to monocarboxylate transporter 4	IPR011701; IPR016196; noIPR	IPR016196	Major facilitator superfamily; Major facilitator superfamily domain, general substrate transporter; unintegrated
FGSG_04580	probable ABC1 transport protein	IPR003439; IPR003593; IPR010929; IPR013525; IPR017871; noIPR	IPR003439; IPR010929; IPR013525	ABC transporter-like; ATPase, AAA+ type, core; CDR ABC transporter; ABC-2 type transporter; ABC transporter, conserved site; unintegrated
FGSG_04610	related to alpha-glucoside transport protein	IPR003663; IPR005828; IPR005829; IPR016196; IPR020846; noIPR	IPR003663; IPR005828; IPR016196	Sugar/inositol transporter; General substrate transporter; Sugar transporter, conserved site; Major facilitator superfamily domain, general substrate transporter; Major facilitator superfamily domain; unintegrated
FGSG_04636	related to quinate transport protein	IPR003663; IPR005828; IPR005829; IPR016196; IPR020846; noIPR	IPR003663; IPR005828; IPR016196	Sugar/inositol transporter; General substrate transporter; Sugar transporter, conserved site; Major facilitator superfamily domain, general substrate transporter; Major facilitator superfamily domain; unintegrated
FGSG_04637	probable amino acid permease NAAP1	IPR002293; IPR004840; IPR004841; noIPR	IPR002293; IPR004841	Amino acid/polyamine transporter I; Amino acid permease, conserved site; Amino acid permease domain; unintegrated
FGSG_04658	related to putative tartrate transporter	IPR011701; IPR016196; IPR020846; noIPR	IPR016196	Major facilitator superfamily; Major facilitator superfamily domain, general substrate transporter; Major facilitator superfamily domain; unintegrated
FGSG_04672	related to HNM1 - Choline permease	IPR002293; IPR004841; noIPR	IPR002293; IPR004841	Amino acid/polyamine transporter I; Amino acid permease domain; unintegrated
FGSG_04676	related to lactose permease	IPR003663; IPR005828; IPR005829; IPR016196; IPR020846; noIPR	IPR003663; IPR005828; IPR016196	Sugar/inositol transporter; General substrate transporter; Sugar transporter, conserved site; Major facilitator superfamily domain, general substrate transporter; Major facilitator superfamily domain; unintegrated
FGSG_04700	related to monosaccharide transporter	IPR003663; IPR005828; IPR005829; IPR016196; IPR020846; noIPR	IPR003663; IPR005828; IPR016196	Sugar/inositol transporter; General substrate transporter; Sugar transporter, conserved site; Major facilitator superfamily domain, general substrate transporter; Major facilitator superfamily domain; unintegrated	C31
FGSG_04709	related to multidrug resistant protein	IPR011701; IPR016196; noIPR	IPR016196	Major facilitator superfamily; Major facilitator superfamily domain, general substrate transporter; unintegrated
FGSG_04710	related to maltose permease	IPR005828; IPR005829; IPR016196; IPR020846; noIPR	IPR005828; IPR016196	General substrate transporter; Sugar transporter, conserved site; Major facilitator superfamily domain, general substrate transporter; Major facilitator superfamily domain; unintegrated
FGSG_04723	related to allantoate transport protein	IPR011701; IPR016196; IPR020846; noIPR	IPR016196	Major facilitator superfamily; Major facilitator superfamily domain, general substrate transporter; Major facilitator superfamily domain; unintegrated	C32
FGSG_04774	related to HOL1 protein (member of major facilitator superfamily)	IPR011701; IPR016196; IPR020846; noIPR	IPR016196	Major facilitator superfamily; Major facilitator superfamily domain, general substrate transporter; Major facilitator superfamily domain; unintegrated
FGSG_04783	probable ascus development protein 3	IPR003663; IPR005828; IPR005829; IPR016196; IPR020846; noIPR	IPR003663; IPR005828; IPR016196	Sugar/inositol transporter; General substrate transporter; Sugar transporter, conserved site; Major facilitator superfamily domain, general substrate transporter; Major facilitator superfamily domain; unintegrated
FGSG_04799	related to multidrug transporter	IPR011701; IPR016196; IPR020846; noIPR	IPR016196	Major facilitator superfamily; Major facilitator superfamily domain, general substrate transporter; Major facilitator superfamily domain; unintegrated
FGSG_04804	related to HOL1, putative substrate-H+ antiporter	IPR011701; IPR016196; IPR020846; noIPR	IPR016196	Major facilitator superfamily; Major facilitator superfamily domain, general substrate transporter; Major facilitator superfamily domain; unintegrated
FGSG_04827	related to nicotinamide mononucleotide permease	IPR011701; IPR016196; IPR020846; noIPR	IPR016196	Major facilitator superfamily; Major facilitator superfamily domain, general substrate transporter; Major facilitator superfamily domain; unintegrated
FGSG_04876	related to permeases - unknown function	IPR004813	IPR004813	Oligopeptide transporter OPT superfamily
FGSG_04879	related to HNM1 - Choline permease	IPR002293; IPR004841; noIPR	IPR002293; IPR004841	Amino acid/polyamine transporter I; Amino acid permease domain; unintegrated
FGSG_04899	related to allantoate permease	IPR011701; IPR016196; IPR020846; noIPR	IPR016196	Major facilitator superfamily; Major facilitator superfamily domain, general substrate transporter; Major facilitator superfamily domain; unintegrated
FGSG_04919	probable Na+-transporting ATPase ENA-1 (sodium P-type ATPase ENA-1)	IPR001757; IPR004014; IPR005834; IPR006068; IPR006414; IPR008250; IPR018303; IPR023214; IPR023298; IPR023299; IPR023300; IPR023306; noIPR	IPR001757; IPR004014; IPR006068	ATPase, P-type, K/Mg/Cd/Cu/Zn/Na/Ca/Na/H-transporter; ATPase, P-type cation-transporter, N-terminal; Haloacid dehalogenase-like hydrolase; ATPase, P-type cation-transporter, C-terminal; ATPase, P-type, potassium/sodium efflux, fungal; ATPase, P-type, ATPase-associated domain; ATPase, P-type phosphorylation site; HAD-like domain; ATPase, P-type, transmembrane domain; ATPase, P-type, cytoplasmic do…
FGSG_04943	probable amino acid permease NAAP1	IPR002293; IPR004840; IPR004841; noIPR	IPR002293; IPR004841	Amino acid/polyamine transporter I; Amino acid permease, conserved site; Amino acid permease domain; unintegrated
FGSG_04957	related to GIT1 - Glycerophosphoinositol transporter also able to mediate low-affinity phosphate	IPR005828; IPR005829; IPR016196; IPR020846; noIPR	IPR005828; IPR016196	General substrate transporter; Sugar transporter, conserved site; Major facilitator superfamily domain, general substrate transporter; Major facilitator superfamily domain; unintegrated
FGSG_04976	related to HOL1 protein	IPR011701; IPR016196; IPR020846; noIPR	IPR016196	Major facilitator superfamily; Major facilitator superfamily domain, general substrate transporter; Major facilitator superfamily domain; unintegrated
FGSG_05011	related to putative tartrate transporter	IPR011701; IPR016196; IPR020846; noIPR	IPR016196	Major facilitator superfamily; Major facilitator superfamily domain, general substrate transporter; Major facilitator superfamily domain; unintegrated
FGSG_05042	related to low-affinity hexose transporter HXT3	IPR003663; IPR005828; IPR005829; IPR016196; IPR020846; noIPR	IPR003663; IPR005828; IPR016196	Sugar/inositol transporter; General substrate transporter; Sugar transporter, conserved site; Major facilitator superfamily domain, general substrate transporter; Major facilitator superfamily domain; unintegrated
FGSG_05076	related to ABC transporter protein (ATP-binding-cassette protein)	IPR003439; IPR003593; IPR013525; IPR017871; noIPR	IPR003439; IPR013525	ABC transporter-like; ATPase, AAA+ type, core; ABC-2 type transporter; ABC transporter, conserved site; unintegrated
FGSG_05092	related to Lactobacillus putative histidine protein kinase SppK	IPR018823; IPR020966	IPR020966	Domain of unknown function DUF2422; Malate transporter, aliminium toerance
FGSG_05119	related to E.coli tetracycline resistance protein TCR1	IPR011701; IPR016196; IPR020846; noIPR	IPR016196	Major facilitator superfamily; Major facilitator superfamily domain, general substrate transporter; Major facilitator superfamily domain; unintegrated
FGSG_05127	related to multidrug resistance protein fnx1	IPR011701; IPR016196; IPR020846; noIPR	IPR016196	Major facilitator superfamily; Major facilitator superfamily domain, general substrate transporter; Major facilitator superfamily domain; unintegrated
FGSG_05147	related to na+/k+/2cl- cotransporter	IPR004841; noIPR	IPR004841	Amino acid permease domain; unintegrated
FGSG_05149	probable P-Type ATPase related to neomycin resistance protein	IPR001757; IPR006539; IPR008250; IPR018303; IPR023214; IPR023299; IPR023300; IPR023306; noIPR	IPR001757	ATPase, P-type, K/Mg/Cd/Cu/Zn/Na/Ca/Na/H-transporter; ATPase, P-type, phospholipid-translocating, flippase; ATPase, P-type, ATPase-associated domain; ATPase, P-type phosphorylation site; HAD-like domain; ATPase, P-type, cytoplasmic domain N; ATPase, P-type, cytoplasmic transduction domain A; ATPase, cation-transporting, domain N; unintegrated
FGSG_05160	related to high-affinity iron permease	IPR004923	IPR004923	Iron permease FTR1
FGSG_05238	related to allantoate permease	IPR011701; IPR016196; IPR020846; noIPR	IPR016196	Major facilitator superfamily; Major facilitator superfamily domain, general substrate transporter; Major facilitator superfamily domain; unintegrated
FGSG_05293	related to catecholamines up protein	IPR003689; noIPR	IPR003689	Zinc/iron permease; unintegrated
FGSG_05318	related to FLR1 - Putative H+ antiporter regulated by yAP-1 and involved in multidrug resistance	IPR011701; IPR016196; IPR020846; noIPR	IPR016196	Major facilitator superfamily; Major facilitator superfamily domain, general substrate transporter; Major facilitator superfamily domain; unintegrated
FGSG_05346	probable UDP-galactose transporter	IPR004689; IPR007271; IPR021189; noIPR	IPR004689; IPR007271; IPR021189	UDP-galactose transporter; Nucleotide-sugar transporter; UDP/CMP-sugar transporter; unintegrated
FGSG_05352	related to hexose transporter protein	IPR003663; IPR005828; IPR005829; IPR016196; IPR020846; noIPR	IPR003663; IPR005828; IPR016196	Sugar/inositol transporter; General substrate transporter; Sugar transporter, conserved site; Major facilitator superfamily domain, general substrate transporter; Major facilitator superfamily domain; unintegrated
FGSG_05368	related to nicotinamide mononucleotide permease	IPR011701; IPR016196; noIPR	IPR016196	Major facilitator superfamily; Major facilitator superfamily domain, general substrate transporter; unintegrated	C33
FGSG_05384	conserved hypothetical protein	IPR007271; IPR012404; noIPR	IPR007271; IPR012404	Nucleotide-sugar transporter; Uncharacterised conserved protein UCP036436, nucleotide-sugar transporter-related; unintegrated
FGSG_05448	conserved hypothetical protein	IPR011701; IPR016196; IPR020846; noIPR	IPR016196	Major facilitator superfamily; Major facilitator superfamily domain, general substrate transporter; Major facilitator superfamily domain; unintegrated
FGSG_05527	related to vacuolar membrane protein HMT1 (heavy metal tolerance protein)	IPR001140; IPR003439; IPR003593; IPR011527; IPR017871; IPR017940; noIPR	IPR001140; IPR003439; IPR011527; IPR017940	ABC transporter, transmembrane domain; ABC transporter-like; ATPase, AAA+ type, core; ABC transporter, transmembrane domain, type 1; ABC transporter, conserved site; ABC transporter, integral membrane type 1; unintegrated
FGSG_05571	related to Ycf1p, Yor1p, rat organic anion transporter	IPR001140; IPR003439; IPR003593; IPR011527; IPR017871; IPR017940; noIPR	IPR001140; IPR003439; IPR011527; IPR017940	ABC transporter, transmembrane domain; ABC transporter-like; ATPase, AAA+ type, core; ABC transporter, transmembrane domain, type 1; ABC transporter, conserved site; ABC transporter, integral membrane type 1; unintegrated
FGSG_05574	probable GAP1 - General amino acid permease	IPR002293; IPR004840; IPR004841; noIPR	IPR002293; IPR004841	Amino acid/polyamine transporter I; Amino acid permease, conserved site; Amino acid permease domain; unintegrated
FGSG_05589	related to ATP-binding cassette protein	IPR003439; IPR003593; IPR013525; IPR017871; noIPR	IPR003439; IPR013525	ABC transporter-like; ATPase, AAA+ type, core; ABC-2 type transporter; ABC transporter, conserved site; unintegrated
FGSG_05659	probable high-affinity phosphate permease, phosphate-repressible	IPR004738; IPR005828; IPR005829; IPR016196; IPR020846; noIPR	IPR004738; IPR005828; IPR016196	Phosphate permease; General substrate transporter; Sugar transporter, conserved site; Major facilitator superfamily domain, general substrate transporter; Major facilitator superfamily domain; unintegrated
FGSG_05705	related to TPO4 - Proposed vacuolar polyamine transporter	IPR011701; IPR016196; IPR020846; noIPR	IPR016196	Major facilitator superfamily; Major facilitator superfamily domain, general substrate transporter; Major facilitator superfamily domain; unintegrated
FGSG_05707	related to quinate transport protein	IPR003663; IPR005828; IPR005829; IPR016196; IPR020846; noIPR	IPR003663; IPR005828; IPR016196	Sugar/inositol transporter; General substrate transporter; Sugar transporter, conserved site; Major facilitator superfamily domain, general substrate transporter; Major facilitator superfamily domain; unintegrated
FGSG_05720	related to hexose transporter protein	IPR005828; IPR016196; IPR020846; noIPR	IPR005828; IPR016196	General substrate transporter; Major facilitator superfamily domain, general substrate transporter; Major facilitator superfamily domain; unintegrated
FGSG_05731	related to putative tartrate transporter	IPR011701; IPR016196; IPR020846; noIPR	IPR016196	Major facilitator superfamily; Major facilitator superfamily domain, general substrate transporter; Major facilitator superfamily domain; unintegrated
FGSG_05747	conserved hypothetical protein	IPR002523; noIPR	IPR002523	Mg2+ transporter protein, CorA-like/Zinc transport protein ZntB; unintegrated
FGSG_05801	conserved hypothetical protein	IPR011701; IPR016196; IPR020846; noIPR	IPR016196	Major facilitator superfamily; Major facilitator superfamily domain, general substrate transporter; Major facilitator superfamily domain; unintegrated
FGSG_05802	related to putative tartrate transporter	IPR011701; IPR016196; IPR020846; noIPR	IPR016196	Major facilitator superfamily; Major facilitator superfamily domain, general substrate transporter; Major facilitator superfamily domain; unintegrated
FGSG_05839	probable sugar transport protein STL1	IPR003663; IPR005828; IPR005829; IPR016196; IPR020846; noIPR	IPR003663; IPR005828; IPR016196	Sugar/inositol transporter; General substrate transporter; Sugar transporter, conserved site; Major facilitator superfamily domain, general substrate transporter; Major facilitator superfamily domain; unintegrated
FGSG_05848	probable SIT1 - Transporter of the bacterial siderophore ferrioxamine B	IPR011701; IPR016196; IPR020846; noIPR	IPR016196	Major facilitator superfamily; Major facilitator superfamily domain, general substrate transporter; Major facilitator superfamily domain; unintegrated
FGSG_05859	related to HNM1 - Choline permease	IPR002293; IPR004840; IPR004841; noIPR	IPR002293; IPR004841	Amino acid/polyamine transporter I; Amino acid permease, conserved site; Amino acid permease domain; unintegrated
FGSG_05882	related to carboxylic acid transport protein JEN1	IPR005828; IPR016196; IPR020846; noIPR	IPR005828; IPR016196	General substrate transporter; Major facilitator superfamily domain, general substrate transporter; Major facilitator superfamily domain; unintegrated
FGSG_06012	related to adrenoleukodystrophy protein	IPR003439; IPR003593; IPR010509; noIPR	IPR003439; IPR010509	ABC transporter-like; ATPase, AAA+ type, core; ABC transporter, N-terminal; unintegrated
FGSG_06061	related to copper transport protein	IPR007274; noIPR	IPR007274	Ctr copper transporter; unintegrated
FGSG_06126	related to large neutral amino acid transporter	IPR002293; IPR004841; noIPR	IPR002293; IPR004841	Amino acid/polyamine transporter I; Amino acid permease domain; unintegrated
FGSG_06141	related to multidrug resistance-associated protein	IPR001140; IPR003439; IPR003593; IPR011527; IPR017871; IPR017940; noIPR	IPR001140; IPR003439; IPR011527; IPR017940	ABC transporter, transmembrane domain; ABC transporter-like; ATPase, AAA+ type, core; ABC transporter, transmembrane domain, type 1; ABC transporter, conserved site; ABC transporter, integral membrane type 1; unintegrated
FGSG_06142	conserved hypothetical protein	IPR011701; IPR016196; IPR020846; noIPR	IPR016196	Major facilitator superfamily; Major facilitator superfamily domain, general substrate transporter; Major facilitator superfamily domain; unintegrated
FGSG_06235	related to quinate transport protein	IPR003663; IPR005828; IPR005829; IPR016196; IPR020846; noIPR	IPR003663; IPR005828; IPR016196	Sugar/inositol transporter; General substrate transporter; Sugar transporter, conserved site; Major facilitator superfamily domain, general substrate transporter; Major facilitator superfamily domain; unintegrated
FGSG_06336	related to monocarboxylate transporter 2	IPR011701; IPR016196; IPR020846; noIPR	IPR016196	Major facilitator superfamily; Major facilitator superfamily domain, general substrate transporter; Major facilitator superfamily domain; unintegrated
FGSG_06354	related to mfs-multidrug-resistance transporter	IPR011701; IPR016196; IPR020846; noIPR	IPR016196	Major facilitator superfamily; Major facilitator superfamily domain, general substrate transporter; Major facilitator superfamily domain; unintegrated
FGSG_06453	related to putative tartrate transporter	IPR011701; IPR016196; IPR020846; noIPR	IPR016196	Major facilitator superfamily; Major facilitator superfamily domain, general substrate transporter; Major facilitator superfamily domain; unintegrated	C37
FGSG_06464	related to sugar transporter	IPR003663; IPR005828; IPR005829; IPR016196; IPR020846; noIPR	IPR003663; IPR005828; IPR016196	Sugar/inositol transporter; General substrate transporter; Sugar transporter, conserved site; Major facilitator superfamily domain, general substrate transporter; Major facilitator superfamily domain; unintegrated
FGSG_06468	related to putative tartrate transporter	IPR011701; IPR016196; IPR020846; noIPR	IPR016196	Major facilitator superfamily; Major facilitator superfamily domain, general substrate transporter; Major facilitator superfamily domain; unintegrated
FGSG_06473	related to GABA permease	IPR002293; IPR004840; IPR004841; noIPR	IPR002293; IPR004841	Amino acid/polyamine transporter I; Amino acid permease, conserved site; Amino acid permease domain; unintegrated
FGSG_06508	probable lysine permease	IPR002293; IPR004840; IPR004841; noIPR	IPR002293; IPR004841	Amino acid/polyamine transporter I; Amino acid permease, conserved site; Amino acid permease domain; unintegrated	C38
FGSG_06513	probable high-affinity nickel transport protein nic1	IPR011541	IPR011541	Nickel/cobalt transporter, high-affinity
FGSG_06537	probable neutral amino acid permease	IPR013057; noIPR	IPR013057	Amino acid transporter, transmembrane; unintegrated	C39
FGSG_06551	related to GABA permease	IPR002293; IPR004841; noIPR	IPR002293; IPR004841	Amino acid/polyamine transporter I; Amino acid permease domain; unintegrated
FGSG_06562	related to sexual differentiation process protein	IPR004648; IPR004813; noIPR	IPR004648; IPR004813	Tetrapeptide transporter, OPT1/isp4; Oligopeptide transporter OPT superfamily; unintegrated
FGSG_06569	related to tetracycline resistance protein (probable transport protein)	IPR011701; IPR016196; IPR020846; noIPR	IPR016196	Major facilitator superfamily; Major facilitator superfamily domain, general substrate transporter; Major facilitator superfamily domain; unintegrated
FGSG_06657	related to neutral amino acid permease	IPR013057; noIPR	IPR013057	Amino acid transporter, transmembrane; unintegrated
FGSG_06669	conserved hypothetical protein	IPR011701; IPR016196; noIPR	IPR016196	Major facilitator superfamily; Major facilitator superfamily domain, general substrate transporter; unintegrated
FGSG_06685	related to vacuolar zinc efflux protein	IPR003689; noIPR	IPR003689	Zinc/iron permease; unintegrated
FGSG_06743	probable P-type amino-phospholipid-ATPase	IPR001757; IPR006539; IPR008250; IPR018303; IPR023214; IPR023299; IPR023300; IPR023306; noIPR	IPR001757	ATPase, P-type, K/Mg/Cd/Cu/Zn/Na/Ca/Na/H-transporter; ATPase, P-type, phospholipid-translocating, flippase; ATPase, P-type, ATPase-associated domain; ATPase, P-type phosphorylation site; HAD-like domain; ATPase, P-type, cytoplasmic domain N; ATPase, P-type, cytoplasmic transduction domain A; ATPase, cation-transporting, domain N; unintegrated
FGSG_06771	related to multidrug resistance protein	IPR001140; IPR003439; IPR003593; IPR011527; IPR017871; IPR017940; noIPR	IPR001140; IPR003439; IPR011527; IPR017940	ABC transporter, transmembrane domain; ABC transporter-like; ATPase, AAA+ type, core; ABC transporter, transmembrane domain, type 1; ABC transporter, conserved site; ABC transporter, integral membrane type 1; unintegrated
FGSG_06815	related to chloride-bicarbonate anion exchanger AE2	IPR003020; IPR011531; noIPR	IPR003020; IPR011531	Bicarbonate transporter, eukaryotic; Bicarbonate transporter, C-terminal; unintegrated
FGSG_06881	related to multidrug resistance protein	IPR001140; IPR003439; IPR003593; IPR011527; IPR017871; IPR017940; noIPR	IPR001140; IPR003439; IPR011527; IPR017940	ABC transporter, transmembrane domain; ABC transporter-like; ATPase, AAA+ type, core; ABC transporter, transmembrane domain, type 1; ABC transporter, conserved site; ABC transporter, integral membrane type 1; unintegrated
FGSG_06890	related to sucrose transporter SUT1D	IPR016196; noIPR	IPR016196	Major facilitator superfamily domain, general substrate transporter; unintegrated
FGSG_06916	related to fluconazole resistance protein (FLU1)	IPR011701; IPR016196; IPR020846; noIPR	IPR016196	Major facilitator superfamily; Major facilitator superfamily domain, general substrate transporter; Major facilitator superfamily domain; unintegrated
FGSG_07036	related to putative multidrug transporter	IPR001411; IPR011701; IPR016196; IPR020846; noIPR	IPR016196	Tetracycline resistance protein TetB/drug resistance transporter; Major facilitator superfamily; Major facilitator superfamily domain, general substrate transporter; Major facilitator superfamily domain; unintegrated
FGSG_07059	related to a putative low-affinity copper transport protein	IPR007274; noIPR	IPR007274	Ctr copper transporter; unintegrated
FGSG_07101	probable RNase L inhibitor	IPR001450; IPR003439; IPR003593; IPR007209; IPR013283; IPR017871; IPR017896; noIPR	IPR003439; IPR013283	4Fe-4S binding domain; ABC transporter-like; ATPase, AAA+ type, core; RNase L inhibitor RLI, possible metal-binding domain; ABC transporter, ABCE; ABC transporter, conserved site; 4Fe-4S ferredoxin, iron-sulpur binding domain; unintegrated
FGSG_07134	related to monocarboxylate transporter 4	IPR011701; IPR016196; IPR020846; noIPR	IPR016196	Major facilitator superfamily; Major facilitator superfamily domain, general substrate transporter; Major facilitator superfamily domain; unintegrated
FGSG_07165	related to ATP-binding cassette (ABC) transporter	IPR003439; IPR003593; noIPR	IPR003439	ABC transporter-like; ATPase, AAA+ type, core; unintegrated
FGSG_07183	conserved hypothetical protein	IPR011431; noIPR	IPR011431	Protein trafficking Pga2; unintegrated
FGSG_07209	related to PTR2 - Di- and tripeptide permease	IPR000109; IPR016196; IPR018456; noIPR	IPR000109; IPR016196	Oligopeptide transporter; Major facilitator superfamily domain, general substrate transporter; PTR2 family proton/oligopeptide symporter, conserved site; unintegrated
FGSG_07227	probable isp4 protein	IPR004648; IPR004813; noIPR	IPR004648; IPR004813	Tetrapeptide transporter, OPT1/isp4; Oligopeptide transporter OPT superfamily; unintegrated
FGSG_07325	probable ATP-binding cassette transporter protein YOR1	IPR001140; IPR003439; IPR003593; IPR011527; IPR017871; IPR017940; noIPR	IPR001140; IPR003439; IPR011527; IPR017940	ABC transporter, transmembrane domain; ABC transporter-like; ATPase, AAA+ type, core; ABC transporter, transmembrane domain, type 1; ABC transporter, conserved site; ABC transporter, integral membrane type 1; unintegrated
FGSG_07350	related to hexose transporter protein	IPR003663; IPR005828; IPR005829; IPR016196; IPR020846; noIPR	IPR003663; IPR005828; IPR016196	Sugar/inositol transporter; General substrate transporter; Sugar transporter, conserved site; Major facilitator superfamily domain, general substrate transporter; Major facilitator superfamily domain; unintegrated
FGSG_07360	conserved hypothetical protein	IPR011701; IPR016196; IPR020846; noIPR	IPR016196	Major facilitator superfamily; Major facilitator superfamily domain, general substrate transporter; Major facilitator superfamily domain; unintegrated
FGSG_07411	conserved hypothetical protein	IPR004695	IPR004695	C4-dicarboxylate transporter/malic acid transport protein
FGSG_07466	related to cation translocating ATPases	IPR001757; IPR006068; IPR006544; IPR008250; IPR018303; IPR023214; IPR023299; IPR023300; IPR023306; noIPR	IPR001757; IPR006068	ATPase, P-type, K/Mg/Cd/Cu/Zn/Na/Ca/Na/H-transporter; ATPase, P-type cation-transporter, C-terminal; ATPase, P-type, unknown pump specificity (type V); ATPase, P-type, ATPase-associated domain; ATPase, P-type phosphorylation site; HAD-like domain; ATPase, P-type, cytoplasmic domain N; ATPase, P-type, cytoplasmic transduction domain A; ATPase, cation-transporting, domain N; unintegrated
FGSG_07495	probable uric acid-xanthine permease	IPR006042; IPR006043; noIPR	IPR006042; IPR006043	Xanthine/uracil permease; Xanthine/uracil/vitamin C permease; unintegrated
FGSG_07496	related to high affinity methionine permease	IPR002293; IPR004841; noIPR	IPR002293; IPR004841	Amino acid/polyamine transporter I; Amino acid permease domain; unintegrated
FGSG_07502	related to neutral amino acid permease	IPR013057; noIPR	IPR013057	Amino acid transporter, transmembrane; unintegrated
FGSG_07509	related to multidrug resistance proteins	IPR005829; IPR011701; IPR016196; IPR020846; noIPR	IPR016196	Sugar transporter, conserved site; Major facilitator superfamily; Major facilitator superfamily domain, general substrate transporter; Major facilitator superfamily domain; unintegrated
FGSG_07516	related to STE6 - `Full-size` ABC transporter responsible for export of the `a` factor mating phe	IPR001140; IPR003439; IPR003593; IPR011527; IPR017871; IPR017940; noIPR	IPR001140; IPR003439; IPR011527; IPR017940	ABC transporter, transmembrane domain; ABC transporter-like; ATPase, AAA+ type, core; ABC transporter, transmembrane domain, type 1; ABC transporter, conserved site; ABC transporter, integral membrane type 1; unintegrated
FGSG_07518	probable calcium P-type ATPase	IPR000695; IPR001757; IPR004014; IPR005834; IPR006068; IPR006408; IPR008250; IPR018303; IPR023214; IPR023298; IPR023299; IPR023300; IPR023306; noIPR	IPR001757; IPR004014; IPR006068	ATPase, P-type, H+ transporting proton pump; ATPase, P-type, K/Mg/Cd/Cu/Zn/Na/Ca/Na/H-transporter; ATPase, P-type cation-transporter, N-terminal; Haloacid dehalogenase-like hydrolase; ATPase, P-type cation-transporter, C-terminal; ATPase, P-type, calcium-transporting, PMCA-type; ATPase, P-type, ATPase-associated domain; ATPase, P-type phosphorylation site; HAD-like domain; ATPase, P-type, transme…
FGSG_07519	conserved hypothetical protein	IPR009486	IPR009486	Purine nucleoside permease
FGSG_07529	related to multidrug resistant protein	IPR011701; IPR016196; IPR020846; noIPR	IPR016196	Major facilitator superfamily; Major facilitator superfamily domain, general substrate transporter; Major facilitator superfamily domain; unintegrated
FGSG_07543	related to sugar transport protein STP1	IPR003663; IPR005828; IPR005829; IPR016196; IPR020846; noIPR	IPR003663; IPR005828; IPR016196	Sugar/inositol transporter; General substrate transporter; Sugar transporter, conserved site; Major facilitator superfamily domain, general substrate transporter; Major facilitator superfamily domain; unintegrated
FGSG_07550	related to multidrug resistance protein	IPR011701; IPR016196; IPR020846; noIPR	IPR016196	Major facilitator superfamily; Major facilitator superfamily domain, general substrate transporter; Major facilitator superfamily domain; unintegrated
FGSG_07564	related to multidrug resistant protein	IPR011701; IPR016196; IPR020846; noIPR	IPR016196	Major facilitator superfamily; Major facilitator superfamily domain, general substrate transporter; Major facilitator superfamily domain; unintegrated
FGSG_07567	related to Staphylococcus multidrug resistance protein	IPR011701; IPR016196; noIPR	IPR016196	Major facilitator superfamily; Major facilitator superfamily domain, general substrate transporter; unintegrated
FGSG_07582	probable low-affinity hexose transporter HXT3	IPR003663; IPR005828; IPR005829; IPR016196; IPR020846; noIPR	IPR003663; IPR005828; IPR016196	Sugar/inositol transporter; General substrate transporter; Sugar transporter, conserved site; Major facilitator superfamily domain, general substrate transporter; Major facilitator superfamily domain; unintegrated	C40
FGSG_07584	related to DAL5 - Allantoate and ureidosuccinate permease	IPR011701; IPR016196; IPR020846; noIPR	IPR016196	Major facilitator superfamily; Major facilitator superfamily domain, general substrate transporter; Major facilitator superfamily domain; unintegrated	C40
FGSG_07587	related to sugar transport protein STL1	IPR003663; IPR005828; IPR005829; IPR016196; IPR020846; noIPR	IPR003663; IPR005828; IPR016196	Sugar/inositol transporter; General substrate transporter; Sugar transporter, conserved site; Major facilitator superfamily domain, general substrate transporter; Major facilitator superfamily domain; unintegrated	C40
FGSG_07594	related to maltose permease	IPR005828; IPR016196; IPR020846; noIPR	IPR005828; IPR016196	General substrate transporter; Major facilitator superfamily domain, general substrate transporter; Major facilitator superfamily domain; unintegrated	C40
FGSG_07610	related to HOL1 - Putative substrate-H+ antiporter - unknown biological function	IPR011701; IPR016196; IPR020846; noIPR	IPR016196	Major facilitator superfamily; Major facilitator superfamily domain, general substrate transporter; Major facilitator superfamily domain; unintegrated
FGSG_07631	related to hexose transporter protein	IPR003663; IPR005828; IPR016196; IPR020846; noIPR	IPR003663; IPR005828; IPR016196	Sugar/inositol transporter; General substrate transporter; Major facilitator superfamily domain, general substrate transporter; Major facilitator superfamily domain; unintegrated
FGSG_07632	related to aminotriazole resistance protein	IPR011701; IPR016196; IPR020846; noIPR	IPR016196	Major facilitator superfamily; Major facilitator superfamily domain, general substrate transporter; Major facilitator superfamily domain; unintegrated
FGSG_07665	related to major facilitator MirA	IPR006938; IPR011701; IPR016196; noIPR	IPR016196	Protein of unknown function DUF624; Major facilitator superfamily; Major facilitator superfamily domain, general substrate transporter; unintegrated
FGSG_07666	related to quinate transport protein	IPR003663; IPR005828; IPR005829; IPR016196; IPR020846; noIPR	IPR003663; IPR005828; IPR016196	Sugar/inositol transporter; General substrate transporter; Sugar transporter, conserved site; Major facilitator superfamily domain, general substrate transporter; Major facilitator superfamily domain; unintegrated
FGSG_07669	related to amino acid permease 2 (AAP-2)	IPR002293; IPR004841; noIPR	IPR002293; IPR004841	Amino acid/polyamine transporter I; Amino acid permease domain; unintegrated
FGSG_07701	related to GABA permease	IPR002293; IPR004840; IPR004841; noIPR	IPR002293; IPR004841	Amino acid/polyamine transporter I; Amino acid permease, conserved site; Amino acid permease domain; unintegrated
FGSG_07720	related to multidrug resistance protein	IPR005829; IPR011701; IPR016196; IPR020846; noIPR	IPR016196	Sugar transporter, conserved site; Major facilitator superfamily; Major facilitator superfamily domain, general substrate transporter; Major facilitator superfamily domain; unintegrated
FGSG_07722	related to nicotinamide mononucleotide permease	IPR016196; noIPR	IPR016196	Major facilitator superfamily domain, general substrate transporter; unintegrated
FGSG_07771	related to nicotinamide mononucleotide permease	IPR011701; IPR016196; IPR020846; noIPR	IPR016196	Major facilitator superfamily; Major facilitator superfamily domain, general substrate transporter; Major facilitator superfamily domain; unintegrated
FGSG_07781	conserved hypothetical protein	IPR011701; IPR016196; noIPR	IPR016196	Major facilitator superfamily; Major facilitator superfamily domain, general substrate transporter; unintegrated
FGSG_07802	related to putative multidrug transporter Mfs1.1 (major facilitator family protein)	IPR001411; IPR011701; IPR016196; IPR020846; noIPR	IPR016196	Tetracycline resistance protein TetB/drug resistance transporter; Major facilitator superfamily; Major facilitator superfamily domain, general substrate transporter; Major facilitator superfamily domain; unintegrated	C42
FGSG_07810	related to neutral amino acid permease	IPR013057; noIPR	IPR013057	Amino acid transporter, transmembrane; unintegrated
FGSG_07894	phosphate transport protein	IPR004738; IPR005828; IPR005829; IPR016196; IPR020846; noIPR	IPR004738; IPR005828; IPR016196	Phosphate permease; General substrate transporter; Sugar transporter, conserved site; Major facilitator superfamily domain, general substrate transporter; Major facilitator superfamily domain; unintegrated
FGSG_07917	conserved hypothetical protein	IPR011701; IPR016196; noIPR	IPR016196	Major facilitator superfamily; Major facilitator superfamily domain, general substrate transporter; unintegrated
FGSG_08009	probable neutral amino acid permease	IPR013057; noIPR	IPR013057	Amino acid transporter, transmembrane; unintegrated	C51
FGSG_08014	related to myo-inositol transport protein ITR1	IPR003663; IPR005828; IPR005829; IPR016196; IPR020846; noIPR	IPR003663; IPR005828; IPR016196	Sugar/inositol transporter; General substrate transporter; Sugar transporter, conserved site; Major facilitator superfamily domain, general substrate transporter; Major facilitator superfamily domain; unintegrated	C51
FGSG_08016	related to putative tartrate transporter	IPR011701; IPR016196; noIPR	IPR016196	Major facilitator superfamily; Major facilitator superfamily domain, general substrate transporter; unintegrated	C51
FGSG_08027	related to ATP-binding multidrug cassette transport protein	IPR003439; IPR010929; IPR013525; IPR017871; noIPR	IPR003439; IPR010929; IPR013525	ABC transporter-like; CDR ABC transporter; ABC-2 type transporter; ABC transporter, conserved site; unintegrated	C51
FGSG_08039	related to RGT2 - Sensor of high external glucose concentrations	IPR003663; IPR005828; IPR016196; IPR020846; noIPR	IPR003663; IPR005828; IPR016196	Sugar/inositol transporter; General substrate transporter; Major facilitator superfamily domain, general substrate transporter; Major facilitator superfamily domain; unintegrated
FGSG_08047	related to allantoate permease	IPR011701; IPR016196; IPR020846; noIPR	IPR016196	Major facilitator superfamily; Major facilitator superfamily domain, general substrate transporter; Major facilitator superfamily domain; unintegrated
FGSG_08055	related to neutral amino acid permease	IPR013057; noIPR	IPR013057	Amino acid transporter, transmembrane; unintegrated
FGSG_08084	related to monocarboxylate transporter 4	IPR011701; IPR016196; noIPR	IPR016196	Major facilitator superfamily; Major facilitator superfamily domain, general substrate transporter; unintegrated	C49
FGSG_08093	related to major facilitator MirA	IPR011701; IPR016196; noIPR	IPR016196	Major facilitator superfamily; Major facilitator superfamily domain, general substrate transporter; unintegrated
FGSG_08099	related to DAL5 - Allantoate and ureidosuccinate permease	IPR011701; IPR016196; noIPR	IPR016196	Major facilitator superfamily; Major facilitator superfamily domain, general substrate transporter; unintegrated
FGSG_08106	related to UGA4 - GABA permease - also involved in delta-aminolevulinate transport	IPR002293; noIPR	IPR002293	Amino acid/polyamine transporter I; unintegrated
FGSG_08163	related to transmembrane transporter Liz1p	IPR011701; IPR016196; IPR020846; noIPR	IPR016196	Major facilitator superfamily; Major facilitator superfamily domain, general substrate transporter; Major facilitator superfamily domain; unintegrated
FGSG_08169	related to MUP1 - High affinity methionine permease	IPR002293; IPR004841; noIPR	IPR002293; IPR004841	Amino acid/polyamine transporter I; Amino acid permease domain; unintegrated
FGSG_08177	related to quinate transport protein	IPR003663; IPR005828; IPR005829; IPR016196; IPR020846; noIPR	IPR003663; IPR005828; IPR016196	Sugar/inositol transporter; General substrate transporter; Sugar transporter, conserved site; Major facilitator superfamily domain, general substrate transporter; Major facilitator superfamily domain; unintegrated	C48
FGSG_08188	related to P-type ATPase	IPR001757; IPR005834; IPR006121; IPR006122; IPR006403; IPR006416; IPR008250; IPR018303; IPR023214; IPR023299; IPR023300; noIPR	IPR001757	ATPase, P-type, K/Mg/Cd/Cu/Zn/Na/Ca/Na/H-transporter; Haloacid dehalogenase-like hydrolase; Heavy metal-associated domain, HMA; Heavy metal-associated domain, copper ion-binding; ATPase, P type, cation/copper-transporter; ATPase, P-type, heavy metal translocating; ATPase, P-type, ATPase-associated domain; ATPase, P-type phosphorylation site; HAD-like domain; ATPase, P-type, cytoplasmic domain N; …	C48
FGSG_08221	related to GABA transport protein	IPR002293; IPR004841; noIPR	IPR002293; IPR004841	Amino acid/polyamine transporter I; Amino acid permease domain; unintegrated
FGSG_08229	related to monocarboxylate transporter	IPR011701; IPR016196; IPR020846; noIPR	IPR016196	Major facilitator superfamily; Major facilitator superfamily domain, general substrate transporter; Major facilitator superfamily domain; unintegrated
FGSG_08230	conserved hypothetical protein	IPR011701; IPR016196; noIPR	IPR016196	Major facilitator superfamily; Major facilitator superfamily domain, general substrate transporter; unintegrated
FGSG_08309	related to ABC1 transport protein	IPR003439; IPR003593; IPR010929; IPR013525; IPR017871; noIPR	IPR003439; IPR010929; IPR013525	ABC transporter-like; ATPase, AAA+ type, core; CDR ABC transporter; ABC-2 type transporter; ABC transporter, conserved site; unintegrated
FGSG_08312	probable ABC1 transport protein	IPR003439; IPR003593; IPR010929; IPR013525; IPR017871; noIPR	IPR003439; IPR010929; IPR013525	ABC transporter-like; ATPase, AAA+ type, core; CDR ABC transporter; ABC-2 type transporter; ABC transporter, conserved site; unintegrated
FGSG_08333	probable mitochondria-associated signaling protein	IPR001623; IPR005341	IPR005341	Heat shock protein DnaJ, N-terminal; Protein Transporter, Pam16
FGSG_08341	related to nicotinamide mononucleotide permease	IPR011701; IPR016196; IPR020846; noIPR	IPR016196	Major facilitator superfamily; Major facilitator superfamily domain, general substrate transporter; Major facilitator superfamily domain; unintegrated
FGSG_08343	probable PMA1 - H+-transporting P-type ATPase	IPR000695; IPR001757; IPR004014; IPR005834; IPR006534; IPR008250; IPR018303; IPR023214; IPR023298; IPR023299; IPR023300; noIPR	IPR001757; IPR004014	ATPase, P-type, H+ transporting proton pump; ATPase, P-type, K/Mg/Cd/Cu/Zn/Na/Ca/Na/H-transporter; ATPase, P-type cation-transporter, N-terminal; Haloacid dehalogenase-like hydrolase; ATPase, P-type, plasma-membrane proton-efflux; ATPase, P-type, ATPase-associated domain; ATPase, P-type phosphorylation site; HAD-like domain; ATPase, P-type, transmembrane domain; ATPase, P-type, cytoplasmic domain…
FGSG_08347	choline permease	IPR002293; IPR004840; IPR004841; noIPR	IPR002293; IPR004841	Amino acid/polyamine transporter I; Amino acid permease, conserved site; Amino acid permease domain; unintegrated
FGSG_08410	probable ITR1 - Inositol permease	IPR003663; IPR005828; IPR005829; IPR016196; IPR020846; noIPR	IPR003663; IPR005828; IPR016196	Sugar/inositol transporter; General substrate transporter; Sugar transporter, conserved site; Major facilitator superfamily domain, general substrate transporter; Major facilitator superfamily domain; unintegrated	C45
FGSG_08466	related to CCC2 - P-type ATPase involved in export of Cu++ from the cytosol into intracellular, s	IPR001757; IPR005834; IPR006121; IPR006416; IPR008250; IPR018303; IPR023214; IPR023299; IPR023300; noIPR	IPR001757	ATPase, P-type, K/Mg/Cd/Cu/Zn/Na/Ca/Na/H-transporter; Haloacid dehalogenase-like hydrolase; Heavy metal-associated domain, HMA; ATPase, P-type, heavy metal translocating; ATPase, P-type, ATPase-associated domain; ATPase, P-type phosphorylation site; HAD-like domain; ATPase, P-type, cytoplasmic domain N; ATPase, P-type, cytoplasmic transduction domain A; unintegrated
FGSG_08518	related to human band 3 anion transport protein	IPR003020; IPR011531; noIPR	IPR003020; IPR011531	Bicarbonate transporter, eukaryotic; Bicarbonate transporter, C-terminal; unintegrated
FGSG_08532	related to translation elongation factor eEF3	IPR000953; IPR003439; IPR003593; IPR007406; IPR011989; IPR015688; IPR016024; IPR017871; IPR023780; noIPR	IPR003439	Chromo domain/shadow; ABC transporter-like; ATPase, AAA+ type, core; Prokaryotic chromosome segregation/condensation protein MukB, N-terminal; Armadillo-like helical; Elongation Factor 3; Armadillo-type fold; ABC transporter, conserved site; Chromo domain; unintegrated
FGSG_08595	related to ATPase II	IPR001757; IPR006539; IPR008250; IPR018303; IPR023214; IPR023299; IPR023300; IPR023306; noIPR	IPR001757	ATPase, P-type, K/Mg/Cd/Cu/Zn/Na/Ca/Na/H-transporter; ATPase, P-type, phospholipid-translocating, flippase; ATPase, P-type, ATPase-associated domain; ATPase, P-type phosphorylation site; HAD-like domain; ATPase, P-type, cytoplasmic domain N; ATPase, P-type, cytoplasmic transduction domain A; ATPase, cation-transporting, domain N; unintegrated
FGSG_08611	related to sugar transport protein STP1	IPR003663; IPR005828; IPR005829; IPR016196; IPR020846; noIPR	IPR003663; IPR005828; IPR016196	Sugar/inositol transporter; General substrate transporter; Sugar transporter, conserved site; Major facilitator superfamily domain, general substrate transporter; Major facilitator superfamily domain; unintegrated
FGSG_08669	probable isp4 protein	IPR004648; IPR004813; noIPR	IPR004648; IPR004813	Tetrapeptide transporter, OPT1/isp4; Oligopeptide transporter OPT superfamily; unintegrated
FGSG_08672	related to HOL1 protein	IPR011701; IPR016196; IPR020846; noIPR	IPR016196	Major facilitator superfamily; Major facilitator superfamily domain, general substrate transporter; Major facilitator superfamily domain; unintegrated
FGSG_08697	conserved hypothetical protein	IPR007274	IPR007274	Ctr copper transporter
FGSG_08749	related to aflatoxin efflux pump AFLT	IPR001411; IPR011701; IPR016196; IPR020846; noIPR	IPR016196	Tetracycline resistance protein TetB/drug resistance transporter; Major facilitator superfamily; Major facilitator superfamily domain, general substrate transporter; Major facilitator superfamily domain; unintegrated
FGSG_08794	related to multidrug transporter	IPR005829; IPR011701; IPR016196; IPR020846; noIPR	IPR016196	Sugar transporter, conserved site; Major facilitator superfamily; Major facilitator superfamily domain, general substrate transporter; Major facilitator superfamily domain; unintegrated	C44
FGSG_08799	probable maltose permease (MalP)	IPR003663; IPR005828; IPR005829; IPR016196; IPR020846; noIPR	IPR003663; IPR005828; IPR016196	Sugar/inositol transporter; General substrate transporter; Sugar transporter, conserved site; Major facilitator superfamily domain, general substrate transporter; Major facilitator superfamily domain; unintegrated	C44
FGSG_08802	related to monocarboxylate transporter 2	IPR011701; IPR016196; IPR020846; noIPR	IPR016196	Major facilitator superfamily; Major facilitator superfamily domain, general substrate transporter; Major facilitator superfamily domain; unintegrated	C44
FGSG_08805	related to acetyl-CoA transporter	IPR016196; IPR024371; noIPR	IPR016196	Major facilitator superfamily domain, general substrate transporter; Acetyl-coenzyme A transporter 1; unintegrated
FGSG_08810	related to tetracycline resistance protein	IPR005829; IPR011701; IPR016196; IPR020846; noIPR	IPR016196	Sugar transporter, conserved site; Major facilitator superfamily; Major facilitator superfamily domain, general substrate transporter; Major facilitator superfamily domain; unintegrated
FGSG_08823	related to multidrug resistance protein	IPR001140; IPR003439; IPR003593; IPR011527; IPR017871; IPR017940; noIPR	IPR001140; IPR003439; IPR011527; IPR017940	ABC transporter, transmembrane domain; ABC transporter-like; ATPase, AAA+ type, core; ABC transporter, transmembrane domain, type 1; ABC transporter, conserved site; ABC transporter, integral membrane type 1; unintegrated
FGSG_08830	related to ATP-binding multidrug cassette transport protein	IPR003439; IPR003593; IPR010929; IPR013525; IPR017871; noIPR	IPR003439; IPR010929; IPR013525	ABC transporter-like; ATPase, AAA+ type, core; CDR ABC transporter; ABC-2 type transporter; ABC transporter, conserved site; unintegrated
FGSG_08985	probable ENA5 - Plasma membrane P-type ATPase involved in Na+ and Li+ efflux	IPR001757; IPR004014; IPR005834; IPR006068; IPR006414; IPR008250; IPR018303; IPR023214; IPR023298; IPR023299; IPR023300; IPR023306; noIPR	IPR001757; IPR004014; IPR006068	ATPase, P-type, K/Mg/Cd/Cu/Zn/Na/Ca/Na/H-transporter; ATPase, P-type cation-transporter, N-terminal; Haloacid dehalogenase-like hydrolase; ATPase, P-type cation-transporter, C-terminal; ATPase, P-type, potassium/sodium efflux, fungal; ATPase, P-type, ATPase-associated domain; ATPase, P-type phosphorylation site; HAD-like domain; ATPase, P-type, transmembrane domain; ATPase, P-type, cytoplasmic do…
FGSG_09017	probable YBT1 - Vacuolar, `full-size` ABC protein transporting bile acids	IPR001140; IPR003439; IPR003593; IPR011527; IPR017871; IPR017940; noIPR	IPR001140; IPR003439; IPR011527; IPR017940	ABC transporter, transmembrane domain; ABC transporter-like; ATPase, AAA+ type, core; ABC transporter, transmembrane domain, type 1; ABC transporter, conserved site; ABC transporter, integral membrane type 1; unintegrated
FGSG_09020	related to ATPases	IPR001757; IPR006539; IPR008250; IPR018303; IPR023214; IPR023299; IPR023300; IPR023306; noIPR	IPR001757	ATPase, P-type, K/Mg/Cd/Cu/Zn/Na/Ca/Na/H-transporter; ATPase, P-type, phospholipid-translocating, flippase; ATPase, P-type, ATPase-associated domain; ATPase, P-type phosphorylation site; HAD-like domain; ATPase, P-type, cytoplasmic domain N; ATPase, P-type, cytoplasmic transduction domain A; ATPase, cation-transporting, domain N; unintegrated
FGSG_09039	probable neutral amino acid permease	IPR013057; noIPR	IPR013057	Amino acid transporter, transmembrane; unintegrated
FGSG_09052	related to quinate transport protein	IPR003663; IPR005828; IPR005829; IPR016196; IPR020846; noIPR	IPR003663; IPR005828; IPR016196	Sugar/inositol transporter; General substrate transporter; Sugar transporter, conserved site; Major facilitator superfamily domain, general substrate transporter; Major facilitator superfamily domain; unintegrated
FGSG_09053	probable GAP1 - General amino acid permease	IPR002293; IPR004762; IPR004840; IPR004841; noIPR	IPR002293; IPR004762; IPR004841	Amino acid/polyamine transporter I; Amino acid permease, fungi; Amino acid permease, conserved site; Amino acid permease domain; unintegrated
FGSG_09060	conserved hypothetical protein	IPR005828; IPR005829; IPR016196; IPR020846; noIPR	IPR005828; IPR016196	General substrate transporter; Sugar transporter, conserved site; Major facilitator superfamily domain, general substrate transporter; Major facilitator superfamily domain; unintegrated	C52
FGSG_09074	related to maltose permease	IPR005828; IPR016196; IPR020846; noIPR	IPR005828; IPR016196	General substrate transporter; Major facilitator superfamily domain, general substrate transporter; Major facilitator superfamily domain; unintegrated	C52
FGSG_09078	related to neutral amino acid permease	IPR013057; noIPR	IPR013057	Amino acid transporter, transmembrane; unintegrated	C52
FGSG_09081	probable maltose permease (MalP)	IPR003663; IPR005828; IPR005829; IPR016196; IPR020846; noIPR	IPR003663; IPR005828; IPR016196	Sugar/inositol transporter; General substrate transporter; Sugar transporter, conserved site; Major facilitator superfamily domain, general substrate transporter; Major facilitator superfamily domain; unintegrated	C52
FGSG_09104	related to transporter protein	IPR011701; IPR016196; noIPR	IPR016196	Major facilitator superfamily; Major facilitator superfamily domain, general substrate transporter; unintegrated
FGSG_09128	related to transporter protein HOL1	IPR011701; IPR016196; IPR020846; noIPR	IPR016196	Major facilitator superfamily; Major facilitator superfamily domain, general substrate transporter; Major facilitator superfamily domain; unintegrated
FGSG_09151	conserved hypothetical protein	IPR002523; noIPR	IPR002523	Mg2+ transporter protein, CorA-like/Zinc transport protein ZntB; unintegrated
FGSG_09153	conserved hypothetical protein	IPR002523	IPR002523	Mg2+ transporter protein, CorA-like/Zinc transport protein ZntB
FGSG_09191	related to formate transport protein	IPR000292; IPR024002	IPR000292	Formate/nitrite transporter; Formate/nitrite transporter, conserved site	C53
FGSG_09287	related to sexual differentiation process protein	IPR004648; IPR004813; noIPR	IPR004648; IPR004813	Tetrapeptide transporter, OPT1/isp4; Oligopeptide transporter OPT superfamily; unintegrated
FGSG_09297	probable general amino acid permease	IPR002293; IPR004841; noIPR	IPR002293; IPR004841	Amino acid/polyamine transporter I; Amino acid permease domain; unintegrated
FGSG_09303	related to low affininty zinc transporter	IPR003689; IPR004698; noIPR	IPR003689; IPR004698	Zinc/iron permease; Zinc/iron permease, fungal/plant; unintegrated
FGSG_09329	probable ABC1 transport protein	IPR003439; IPR003593; IPR010929; IPR013525; IPR017871; noIPR	IPR003439; IPR010929; IPR013525	ABC transporter-like; ATPase, AAA+ type, core; CDR ABC transporter; ABC-2 type transporter; ABC transporter, conserved site; unintegrated
FGSG_09335	related to multidrug resistance protein	IPR011701; IPR016196; IPR020846; noIPR	IPR016196	Major facilitator superfamily; Major facilitator superfamily domain, general substrate transporter; Major facilitator superfamily domain; unintegrated	C55
FGSG_09342	probable RCO3 - probable glucose transporter	IPR003663; IPR005828; IPR005829; IPR016196; IPR020846; noIPR	IPR003663; IPR005828; IPR016196	Sugar/inositol transporter; General substrate transporter; Sugar transporter, conserved site; Major facilitator superfamily domain, general substrate transporter; Major facilitator superfamily domain; unintegrated
FGSG_09354	probable neutral amino acid permease	IPR013057; noIPR	IPR013057	Amino acid transporter, transmembrane; unintegrated
FGSG_09367	probable alpha-glucoside transport protein	IPR003663; IPR005828; IPR016196; IPR020846; noIPR	IPR003663; IPR005828; IPR016196	Sugar/inositol transporter; General substrate transporter; Major facilitator superfamily domain, general substrate transporter; Major facilitator superfamily domain; unintegrated
FGSG_09376	related to protein MCH2 (monocarboxylate permease homolog)	IPR011701; IPR016196; noIPR	IPR016196	Major facilitator superfamily; Major facilitator superfamily domain, general substrate transporter; unintegrated
FGSG_09515	probable calcium P-type ATPase	IPR001757; IPR004014; IPR005834; IPR006068; IPR006069; IPR006408; IPR008250; IPR018303; IPR023214; IPR023298; IPR023299; IPR023300; noIPR	IPR001757; IPR004014; IPR006068	ATPase, P-type, K/Mg/Cd/Cu/Zn/Na/Ca/Na/H-transporter; ATPase, P-type cation-transporter, N-terminal; Haloacid dehalogenase-like hydrolase; ATPase, P-type cation-transporter, C-terminal; ATPase, P-type cation exchange, alpha subunit; ATPase, P-type, calcium-transporting, PMCA-type; ATPase, P-type, ATPase-associated domain; ATPase, P-type phosphorylation site; HAD-like domain; ATPase, P-type, trans…
FGSG_09528	probable positive effector protein GCN20	IPR003439; IPR003593; IPR017871; noIPR	IPR003439	ABC transporter-like; ATPase, AAA+ type, core; ABC transporter, conserved site; unintegrated
FGSG_09568	related to nicotinamide mononucleotide permease	IPR011701; IPR016196; noIPR	IPR016196	Major facilitator superfamily; Major facilitator superfamily domain, general substrate transporter; unintegrated
FGSG_09583	probable potassium transporter hak-1	IPR003855	IPR003855	K+ potassium transporter
FGSG_09595	probable aflatoxin efflux pump AFLT	IPR011701; IPR016196; IPR020846; noIPR	IPR016196	Major facilitator superfamily; Major facilitator superfamily domain, general substrate transporter; Major facilitator superfamily domain; unintegrated	C57
FGSG_09681	probable P-type ATPase	IPR000695; IPR001757; IPR005834; IPR006121; IPR006403; IPR006416; IPR008250; IPR018303; IPR023214; IPR023299; IPR023300; noIPR	IPR001757	ATPase, P-type, H+ transporting proton pump; ATPase, P-type, K/Mg/Cd/Cu/Zn/Na/Ca/Na/H-transporter; Haloacid dehalogenase-like hydrolase; Heavy metal-associated domain, HMA; ATPase, P type, cation/copper-transporter; ATPase, P-type, heavy metal translocating; ATPase, P-type, ATPase-associated domain; ATPase, P-type phosphorylation site; HAD-like domain; ATPase, P-type, cytoplasmic domain N; ATPase…
FGSG_09701	related to major facilitator MirA	IPR011701; IPR016196; noIPR	IPR016196	Major facilitator superfamily; Major facilitator superfamily domain, general substrate transporter; unintegrated
FGSG_09706	related to positive effector protein GCN20	IPR003439; IPR003593; noIPR	IPR003439	ABC transporter-like; ATPase, AAA+ type, core; unintegrated
FGSG_09707	related to multidrug resistance-associated protein	IPR001140; IPR003439; IPR003593; IPR011527; IPR017871; IPR017940; noIPR	IPR001140; IPR003439; IPR011527; IPR017940	ABC transporter, transmembrane domain; ABC transporter-like; ATPase, AAA+ type, core; ABC transporter, transmembrane domain, type 1; ABC transporter, conserved site; ABC transporter, integral membrane type 1; unintegrated
FGSG_09782	related to sexual differentiation process protein isp4	IPR004648; IPR004813; noIPR	IPR004648; IPR004813	Tetrapeptide transporter, OPT1/isp4; Oligopeptide transporter OPT superfamily; unintegrated
FGSG_09804	related to E.coli tetracycline resistance protein TCR1	IPR011701; IPR016196; IPR020846; noIPR	IPR016196	Major facilitator superfamily; Major facilitator superfamily domain, general substrate transporter; Major facilitator superfamily domain; unintegrated
FGSG_09806	conserved hypothetical protein	IPR011701; IPR016196; noIPR	IPR016196	Major facilitator superfamily; Major facilitator superfamily domain, general substrate transporter; unintegrated
FGSG_09819	related to malic acid transport protein	IPR004695	IPR004695	C4-dicarboxylate transporter/malic acid transport protein
FGSG_09869	related to OST3 - oligosaccharyltransferase gamma subunit	IPR006844; IPR012336; IPR021149	IPR006844; IPR021149	Magnesium transporter protein 1; Thioredoxin-like fold; Oligosaccharyl transferase complex, subunit OST3/OST6
FGSG_09913	related to dityrosine transporter	IPR011701; IPR016196; IPR020846; noIPR	IPR016196	Major facilitator superfamily; Major facilitator superfamily domain, general substrate transporter; Major facilitator superfamily domain; unintegrated
FGSG_10018	conserved hypothetical protein	IPR011547	IPR011547	Sulphate transporter
FGSG_10028	related to L-fucose permease	IPR016196; noIPR	IPR016196	Major facilitator superfamily domain, general substrate transporter; unintegrated
FGSG_10029	related to putative multidrug transporter	IPR011701; IPR016196; IPR020846; noIPR	IPR016196	Major facilitator superfamily; Major facilitator superfamily domain, general substrate transporter; Major facilitator superfamily domain; unintegrated
FGSG_10044	conserved hypothetical protein	IPR011701; IPR016196; noIPR	IPR016196	Major facilitator superfamily; Major facilitator superfamily domain, general substrate transporter; unintegrated
FGSG_10094	related to Polyamine transport protein	IPR016196; noIPR	IPR016196	Major facilitator superfamily domain, general substrate transporter; unintegrated	C58
FGSG_10098	related to mfs-multidrug-resistance transporter	IPR011701; IPR016196; IPR020846; noIPR	IPR016196	Major facilitator superfamily; Major facilitator superfamily domain, general substrate transporter; Major facilitator superfamily domain; unintegrated	C58
FGSG_10288	related to C4-dicarboxylate transport protein mae1	IPR004695	IPR004695	C4-dicarboxylate transporter/malic acid transport protein
FGSG_10310	related to allantoate permease	IPR011701; IPR016196; IPR020846; noIPR	IPR016196	Major facilitator superfamily; Major facilitator superfamily domain, general substrate transporter; Major facilitator superfamily domain; unintegrated
FGSG_10375	related to neutral amino acid permease	IPR013057; noIPR	IPR013057	Amino acid transporter, transmembrane; unintegrated
FGSG_10394	related to lysine permease	IPR002293; IPR004840; IPR004841; noIPR	IPR002293; IPR004841	Amino acid/polyamine transporter I; Amino acid permease, conserved site; Amino acid permease domain; unintegrated	C59
FGSG_10404	probable PHO89 - Na+/phosphate co-transporter	IPR001204; noIPR	IPR001204	Phosphate transporter; unintegrated
FGSG_10419	probable protein BTN1	IPR003492; IPR016196; IPR018460	IPR016196	Batten's disease protein Cln3; Major facilitator superfamily domain, general substrate transporter; Batten's disease protein Cln3, subgroup
FGSG_10454	related to C4-dicarboxylate transport protein mae1	IPR004695	IPR004695	C4-dicarboxylate transporter/malic acid transport protein
FGSG_10474	related to myo-inositol transport protein ITR1	IPR003663; IPR005828; IPR005829; IPR016196; IPR020846; noIPR	IPR003663; IPR005828; IPR016196	Sugar/inositol transporter; General substrate transporter; Sugar transporter, conserved site; Major facilitator superfamily domain, general substrate transporter; Major facilitator superfamily domain; unintegrated
FGSG_10483	related to quinate transport protein	IPR003663; IPR005828; IPR005829; IPR016196; IPR020846; noIPR	IPR003663; IPR005828; IPR016196	Sugar/inositol transporter; General substrate transporter; Sugar transporter, conserved site; Major facilitator superfamily domain, general substrate transporter; Major facilitator superfamily domain; unintegrated
FGSG_10506	related to monocarboxylate transporter 2	IPR011701; IPR016196; IPR020846; noIPR	IPR016196	Major facilitator superfamily; Major facilitator superfamily domain, general substrate transporter; Major facilitator superfamily domain; unintegrated
FGSG_10522	related to sexual differentiation process protein isp4	IPR004648; IPR004813; noIPR	IPR004648; IPR004813	Tetrapeptide transporter, OPT1/isp4; Oligopeptide transporter OPT superfamily; unintegrated
FGSG_10531	related to sodium/nucleoside cotransporter 1	IPR002668; IPR008276; IPR011657; noIPR	IPR002668; IPR008276; IPR011657	Na dependent nucleoside transporter; Concentrative nucleoside transporter; Na dependent nucleoside transporter, C-terminal; unintegrated
FGSG_10547	related to multidrug resistance protein	IPR001140; IPR003439; IPR003593; IPR011527; IPR017871; IPR017940; noIPR	IPR001140; IPR003439; IPR011527; IPR017940	ABC transporter, transmembrane domain; ABC transporter-like; ATPase, AAA+ type, core; ABC transporter, transmembrane domain, type 1; ABC transporter, conserved site; ABC transporter, integral membrane type 1; unintegrated	C61
FGSG_10570	related to ascus development protein 3	IPR003663; IPR005828; IPR005829; IPR016196; IPR020846; noIPR	IPR003663; IPR005828; IPR016196	Sugar/inositol transporter; General substrate transporter; Sugar transporter, conserved site; Major facilitator superfamily domain, general substrate transporter; Major facilitator superfamily domain; unintegrated
FGSG_10579	related to antibiotic resistance protein	IPR011701; IPR016196; IPR020846; noIPR	IPR016196	Major facilitator superfamily; Major facilitator superfamily domain, general substrate transporter; Major facilitator superfamily domain; unintegrated
FGSG_10661	probable maltose permease (MalP)	IPR003663; IPR005828; IPR016196; IPR020846; noIPR	IPR003663; IPR005828; IPR016196	Sugar/inositol transporter; General substrate transporter; Major facilitator superfamily domain, general substrate transporter; Major facilitator superfamily domain; unintegrated
FGSG_10685	related to hexose transporter protein	IPR003663; IPR005828; IPR016196; IPR020846; noIPR	IPR003663; IPR005828; IPR016196	Sugar/inositol transporter; General substrate transporter; Major facilitator superfamily domain, general substrate transporter; Major facilitator superfamily domain; unintegrated
FGSG_10706	probable ATP-binding multidrug cassette transport protein	IPR003439; IPR003593; IPR010929; IPR013525; IPR017871; noIPR	IPR003439; IPR010929; IPR013525	ABC transporter-like; ATPase, AAA+ type, core; CDR ABC transporter; ABC-2 type transporter; ABC transporter, conserved site; unintegrated
FGSG_10747	probable alpha-glucoside transport protein	IPR003663; IPR005828; IPR005829; IPR016196; IPR020846; noIPR	IPR003663; IPR005828; IPR016196	Sugar/inositol transporter; General substrate transporter; Sugar transporter, conserved site; Major facilitator superfamily domain, general substrate transporter; Major facilitator superfamily domain; unintegrated
FGSG_10809	conserved hypothetical protein	IPR011701; IPR016196; IPR020846; noIPR	IPR016196	Major facilitator superfamily; Major facilitator superfamily domain, general substrate transporter; Major facilitator superfamily domain; unintegrated
FGSG_10823	related to fluconazole resistance protein (FLU1)	IPR011701; IPR016196; IPR020846; noIPR	IPR016196	Major facilitator superfamily; Major facilitator superfamily domain, general substrate transporter; Major facilitator superfamily domain; unintegrated
FGSG_10888	conserved hypothetical protein	IPR011701; IPR016196; noIPR	IPR016196	Major facilitator superfamily; Major facilitator superfamily domain, general substrate transporter; unintegrated
FGSG_10911	probable ATP-binding cassette transporter protein, mitochondrial	IPR001140; IPR003439; IPR003593; IPR011527; IPR017871; IPR017940; noIPR	IPR001140; IPR003439; IPR011527; IPR017940	ABC transporter, transmembrane domain; ABC transporter-like; ATPase, AAA+ type, core; ABC transporter, transmembrane domain, type 1; ABC transporter, conserved site; ABC transporter, integral membrane type 1; unintegrated
FGSG_10919	related to allantoate transport protein	IPR011701; IPR016196; IPR020846; noIPR	IPR016196	Major facilitator superfamily; Major facilitator superfamily domain, general substrate transporter; Major facilitator superfamily domain; unintegrated
FGSG_10921	related to monosaccharide transporter	IPR003663; IPR005828; IPR005829; IPR016196; IPR020846; noIPR	IPR003663; IPR005828; IPR016196	Sugar/inositol transporter; General substrate transporter; Sugar transporter, conserved site; Major facilitator superfamily domain, general substrate transporter; Major facilitator superfamily domain; unintegrated
FGSG_10935	related to A.gambiae ATP-binding-cassette protein	IPR003439; IPR003593; IPR013525; IPR017871; noIPR	IPR003439; IPR013525	ABC transporter-like; ATPase, AAA+ type, core; ABC-2 type transporter; ABC transporter, conserved site; unintegrated	C65
FGSG_10938	related to allantoate permease	IPR011701; IPR016196; noIPR	IPR016196	Major facilitator superfamily; Major facilitator superfamily domain, general substrate transporter; unintegrated	C65
FGSG_10995	related to multidrug resistance protein	IPR001140; IPR003439; IPR003593; IPR011527; IPR017871; IPR017940; noIPR	IPR001140; IPR003439; IPR011527; IPR017940	ABC transporter, transmembrane domain; ABC transporter-like; ATPase, AAA+ type, core; ABC transporter, transmembrane domain, type 1; ABC transporter, conserved site; ABC transporter, integral membrane type 1; unintegrated	C64
FGSG_11028	related to ATP-binding cassette transporter protein YOR1	IPR001140; IPR003439; IPR003593; IPR011527; IPR017871; IPR017940; noIPR	IPR001140; IPR003439; IPR011527; IPR017940	ABC transporter, transmembrane domain; ABC transporter-like; ATPase, AAA+ type, core; ABC transporter, transmembrane domain, type 1; ABC transporter, conserved site; ABC transporter, integral membrane type 1; unintegrated	C63
FGSG_11029	related to major facilitator MirA	IPR011701; IPR016196; IPR020846; noIPR	IPR016196	Major facilitator superfamily; Major facilitator superfamily domain, general substrate transporter; Major facilitator superfamily domain; unintegrated	C63
FGSG_11057	related to hexose transporter protein	IPR003663; IPR005828; IPR005829; IPR016196; IPR020846; noIPR	IPR003663; IPR005828; IPR016196	Sugar/inositol transporter; General substrate transporter; Sugar transporter, conserved site; Major facilitator superfamily domain, general substrate transporter; Major facilitator superfamily domain; unintegrated
FGSG_11069	related to allantoate transport protein	IPR011701; IPR016196; IPR020846; noIPR	IPR016196	Major facilitator superfamily; Major facilitator superfamily domain, general substrate transporter; Major facilitator superfamily domain; unintegrated
FGSG_11079	related to allantoate transport protein	IPR011701; IPR016196; IPR020846; noIPR	IPR016196	Major facilitator superfamily; Major facilitator superfamily domain, general substrate transporter; Major facilitator superfamily domain; unintegrated
FGSG_11084	related to nicotinamide mononucleotide permease	IPR011701; IPR016196; IPR020846; noIPR	IPR016196	Major facilitator superfamily; Major facilitator superfamily domain, general substrate transporter; Major facilitator superfamily domain; unintegrated
FGSG_11087	related to putative tartrate transporter	IPR011701; IPR016196; IPR020846; noIPR	IPR016196	Major facilitator superfamily; Major facilitator superfamily domain, general substrate transporter; Major facilitator superfamily domain; unintegrated
FGSG_11092	related to aflatoxin efflux pump AFLT	IPR001411; IPR011701; IPR016196; IPR020846; noIPR	IPR016196	Tetracycline resistance protein TetB/drug resistance transporter; Major facilitator superfamily; Major facilitator superfamily domain, general substrate transporter; Major facilitator superfamily domain; unintegrated
FGSG_11111	related to HNM1 - Choline permease	IPR002293; IPR004841; noIPR	IPR002293; IPR004841	Amino acid/polyamine transporter I; Amino acid permease domain; unintegrated
FGSG_11122	related to nicotinamide mononucleotide permease	IPR011701; IPR016196; IPR020846; noIPR	IPR016196	Major facilitator superfamily; Major facilitator superfamily domain, general substrate transporter; Major facilitator superfamily domain; unintegrated
FGSG_11139	related to nicotinamide mononucleotide permease	IPR011701; IPR016196; noIPR	IPR016196	Major facilitator superfamily; Major facilitator superfamily domain, general substrate transporter; unintegrated
FGSG_11147	related to alpha-glucoside transport protein	IPR003663; IPR005828; IPR005829; IPR016196; IPR020846; noIPR	IPR003663; IPR005828; IPR016196	Sugar/inositol transporter; General substrate transporter; Sugar transporter, conserved site; Major facilitator superfamily domain, general substrate transporter; Major facilitator superfamily domain; unintegrated
FGSG_11150	probable maltose permease (MalP)	IPR003663; IPR005828; IPR016196; IPR020846; noIPR	IPR003663; IPR005828; IPR016196	Sugar/inositol transporter; General substrate transporter; Major facilitator superfamily domain, general substrate transporter; Major facilitator superfamily domain; unintegrated
FGSG_11182	related to hexose transporter protein	IPR003663; IPR005828; IPR005829; IPR016196; IPR020846; noIPR	IPR003663; IPR005828; IPR016196	Sugar/inositol transporter; General substrate transporter; Sugar transporter, conserved site; Major facilitator superfamily domain, general substrate transporter; Major facilitator superfamily domain; unintegrated
FGSG_11219	related to putative tartrate transporter	IPR011701; IPR016196; IPR020846; noIPR	IPR016196	Major facilitator superfamily; Major facilitator superfamily domain, general substrate transporter; Major facilitator superfamily domain; unintegrated
FGSG_11240	probable ABC1 transport protein	IPR003439; IPR003593; IPR010929; IPR013525; IPR017871; noIPR	IPR003439; IPR010929; IPR013525	ABC transporter-like; ATPase, AAA+ type, core; CDR ABC transporter; ABC-2 type transporter; ABC transporter, conserved site; unintegrated
FGSG_11250	probable general amino acid permease	IPR002293; IPR004841; noIPR	IPR002293; IPR004841	Amino acid/polyamine transporter I; Amino acid permease domain; unintegrated
FGSG_11272	probable ABC1 transport protein	IPR003439; IPR003593; IPR010929; IPR013525; IPR017871; noIPR	IPR003439; IPR010929; IPR013525	ABC transporter-like; ATPase, AAA+ type, core; CDR ABC transporter; ABC-2 type transporter; ABC transporter, conserved site; unintegrated
FGSG_11274	related to neutral amino acid permease	IPR013057; noIPR	IPR013057	Amino acid transporter, transmembrane; unintegrated
FGSG_11275	related to major facilitator MirA	IPR011701; IPR016196; IPR020846; noIPR	IPR016196	Major facilitator superfamily; Major facilitator superfamily domain, general substrate transporter; Major facilitator superfamily domain; unintegrated
FGSG_11293	probable sulfate permease II	IPR001902; IPR002645; IPR011547; IPR018045; noIPR	IPR001902; IPR002645; IPR011547	Sulphate anion transporter; Sulphate transporter/antisigma-factor antagonist STAS; Sulphate transporter; Sulphate anion transporter, conserved site; unintegrated
FGSG_11322	related to HNM1 - Choline permease	IPR002293; IPR004841; noIPR	IPR002293; IPR004841	Amino acid/polyamine transporter I; Amino acid permease domain; unintegrated
FGSG_11339	related to quinate transport protein	IPR003663; IPR005828; IPR005829; IPR016196; IPR020846; noIPR	IPR003663; IPR005828; IPR016196	Sugar/inositol transporter; General substrate transporter; Sugar transporter, conserved site; Major facilitator superfamily domain, general substrate transporter; Major facilitator superfamily domain; unintegrated
FGSG_11340	related to putative tartrate transporter	IPR011701; IPR016196; IPR020846; noIPR	IPR016196	Major facilitator superfamily; Major facilitator superfamily domain, general substrate transporter; Major facilitator superfamily domain; unintegrated
FGSG_11367	related to lactose permease	IPR003663; IPR005828; IPR016196; IPR020846; noIPR	IPR003663; IPR005828; IPR016196	Sugar/inositol transporter; General substrate transporter; Major facilitator superfamily domain, general substrate transporter; Major facilitator superfamily domain; unintegrated
FGSG_11375	related to fluconazole resistance protein (FLU1)	IPR011701; IPR016196; IPR020846; noIPR	IPR016196	Major facilitator superfamily; Major facilitator superfamily domain, general substrate transporter; Major facilitator superfamily domain; unintegrated
FGSG_11417	related to transmembrane transporter Liz1p	IPR011701; IPR016196; IPR020846; noIPR	IPR016196	Major facilitator superfamily; Major facilitator superfamily domain, general substrate transporter; Major facilitator superfamily domain; unintegrated
FGSG_11475	related to transporter protein	IPR011701; IPR016196; IPR020846; noIPR	IPR016196	Major facilitator superfamily; Major facilitator superfamily domain, general substrate transporter; Major facilitator superfamily domain; unintegrated
FGSG_11480	related to quinate transport protein	IPR003663; IPR005828; IPR005829; IPR016196; IPR020846; noIPR	IPR003663; IPR005828; IPR016196	Sugar/inositol transporter; General substrate transporter; Sugar transporter, conserved site; Major facilitator superfamily domain, general substrate transporter; Major facilitator superfamily domain; unintegrated
FGSG_11486	related to putative tartrate transporter	IPR011701; IPR016196; IPR020846; noIPR	IPR016196	Major facilitator superfamily; Major facilitator superfamily domain, general substrate transporter; Major facilitator superfamily domain; unintegrated
FGSG_11495	related to hexose transporter protein	IPR005828; IPR016196; IPR020846; noIPR	IPR005828; IPR016196	General substrate transporter; Major facilitator superfamily domain, general substrate transporter; Major facilitator superfamily domain; unintegrated
FGSG_11504	related to multidrug resistant protein	IPR011701; IPR016196; IPR020846; noIPR	IPR016196	Major facilitator superfamily; Major facilitator superfamily domain, general substrate transporter; Major facilitator superfamily domain; unintegrated
FGSG_11519	related to nicotinamide mononucleotide permease	IPR011701; IPR016196; IPR020846; noIPR	IPR016196	Major facilitator superfamily; Major facilitator superfamily domain, general substrate transporter; Major facilitator superfamily domain; unintegrated
FGSG_11525	related to multidrug resistant protein	IPR001411; IPR011701; IPR016196; IPR020846; noIPR	IPR016196	Tetracycline resistance protein TetB/drug resistance transporter; Major facilitator superfamily; Major facilitator superfamily domain, general substrate transporter; Major facilitator superfamily domain; unintegrated
FGSG_11552	related to allantoate permease	IPR011701; IPR016196; IPR020846; noIPR	IPR016196	Major facilitator superfamily; Major facilitator superfamily domain, general substrate transporter; Major facilitator superfamily domain; unintegrated
FGSG_11606	related to hexose transporter protein	IPR005828; IPR005829; IPR016196; noIPR	IPR005828; IPR016196	General substrate transporter; Sugar transporter, conserved site; Major facilitator superfamily domain, general substrate transporter; unintegrated
FGSG_11617	conserved hypothetical protein	IPR006043; noIPR	IPR006043	Xanthine/uracil/vitamin C permease; unintegrated
FGSG_11676	conserved hypothetical protein	IPR004676	IPR004676	Cadmium resistance transporter
FGSG_11815	related to DHA14-like major facilitator efflux transporter	IPR001411; IPR011701; IPR016196; IPR020846; noIPR	IPR016196	Tetracycline resistance protein TetB/drug resistance transporter; Major facilitator superfamily; Major facilitator superfamily domain, general substrate transporter; Major facilitator superfamily domain; unintegrated
FGSG_11940	conserved hypothetical protein	IPR018937	IPR018937	Magnesium transporter
FGSG_11988	related to multidrug resistance protein	IPR001140; IPR003439; IPR003593; IPR011527; IPR017871; IPR017940; noIPR	IPR001140; IPR003439; IPR011527; IPR017940	ABC transporter, transmembrane domain; ABC transporter-like; ATPase, AAA+ type, core; ABC transporter, transmembrane domain, type 1; ABC transporter, conserved site; ABC transporter, integral membrane type 1; unintegrated	C06
FGSG_12124	related to monocarboxylate transporter	IPR016196; noIPR	IPR016196	Major facilitator superfamily domain, general substrate transporter; unintegrated	C15
FGSG_12141	probable dityrosine transporter	IPR001411; IPR011701; IPR016196; IPR020846; noIPR	IPR016196	Tetracycline resistance protein TetB/drug resistance transporter; Major facilitator superfamily; Major facilitator superfamily domain, general substrate transporter; Major facilitator superfamily domain; unintegrated
FGSG_12335	related to DHA14-like major facilitator efflux transporter (MFS transporter)	IPR011701; IPR016196; IPR020846; noIPR	IPR016196	Major facilitator superfamily; Major facilitator superfamily domain, general substrate transporter; Major facilitator superfamily domain; unintegrated
FGSG_12341	probable amino acid transport protein GAP1	IPR002293; IPR004840; IPR004841; noIPR	IPR002293; IPR004841	Amino acid/polyamine transporter I; Amino acid permease, conserved site; Amino acid permease domain; unintegrated	C18
FGSG_12350	hypothetical protein	IPR002523; noIPR	IPR002523	Mg2+ transporter protein, CorA-like/Zinc transport protein ZntB; unintegrated	C19
FGSG_12358	probable monosaccharide transporter	IPR003663; IPR005828; IPR005829; IPR016196; IPR020846; noIPR	IPR003663; IPR005828; IPR016196	Sugar/inositol transporter; General substrate transporter; Sugar transporter, conserved site; Major facilitator superfamily domain, general substrate transporter; Major facilitator superfamily domain; unintegrated
FGSG_12374	related to chromate transport protein	IPR003370	IPR003370	Chromate transporter
FGSG_12379	probable amino acid transport protein GAP1	IPR002293; IPR004762; IPR004840; IPR004841; noIPR	IPR002293; IPR004762; IPR004841	Amino acid/polyamine transporter I; Amino acid permease, fungi; Amino acid permease, conserved site; Amino acid permease domain; unintegrated
FGSG_12409	related to tetracycline resistance proteins	IPR011701; IPR016196; IPR020846; noIPR	IPR016196	Major facilitator superfamily; Major facilitator superfamily domain, general substrate transporter; Major facilitator superfamily domain; unintegrated
FGSG_12415	related to putative tartrate transporter	IPR011701; IPR016196; IPR020846; noIPR	IPR016196	Major facilitator superfamily; Major facilitator superfamily domain, general substrate transporter; Major facilitator superfamily domain; unintegrated
FGSG_12440	probable lysine permease	IPR002293; IPR004840; IPR004841; noIPR	IPR002293; IPR004841	Amino acid/polyamine transporter I; Amino acid permease, conserved site; Amino acid permease domain; unintegrated
FGSG_12471	probable maltose permease	IPR003663; IPR005828; IPR016196; IPR020846; noIPR	IPR003663; IPR005828; IPR016196	Sugar/inositol transporter; General substrate transporter; Major facilitator superfamily domain, general substrate transporter; Major facilitator superfamily domain; unintegrated
FGSG_12505	related to allantoate permease	IPR011701; IPR016196; IPR020846; noIPR	IPR016196	Major facilitator superfamily; Major facilitator superfamily domain, general substrate transporter; Major facilitator superfamily domain; unintegrated
FGSG_12513	conserved hypothetical protein	IPR016196; noIPR	IPR016196	Major facilitator superfamily domain, general substrate transporter; unintegrated
FGSG_12566	related to monocarboxylate transporter	IPR011701; IPR016196; IPR020846; noIPR	IPR016196	Major facilitator superfamily; Major facilitator superfamily domain, general substrate transporter; Major facilitator superfamily domain; unintegrated
FGSG_12613	related to aflatoxin efflux pump AFLT	IPR016196; noIPR	IPR016196	Major facilitator superfamily domain, general substrate transporter; unintegrated
FGSG_12692	probable AVT3 - involved in amino acid efflux from the vacuole	IPR013057; noIPR	IPR013057	Amino acid transporter, transmembrane; unintegrated
FGSG_12704	related to ABC transporter	IPR001140; IPR003439; IPR003593; IPR011527; IPR017871; IPR017940; noIPR	IPR001140; IPR003439; IPR011527; IPR017940	ABC transporter, transmembrane domain; ABC transporter-like; ATPase, AAA+ type, core; ABC transporter, transmembrane domain, type 1; ABC transporter, conserved site; ABC transporter, integral membrane type 1; unintegrated
FGSG_12980	probable intracellular membrane protein involved in nucleoside transport	IPR002259; noIPR	IPR002259	Delayed-early response protein/equilibrative nucleoside transporter; unintegrated
FGSG_13210	related to tetracycline resistance proteins	IPR011701; IPR016196; IPR020846; noIPR	IPR016196	Major facilitator superfamily; Major facilitator superfamily domain, general substrate transporter; Major facilitator superfamily domain; unintegrated
FGSG_13444	related to allantoate transporter	IPR011701; IPR016196; noIPR	IPR016196	Major facilitator superfamily; Major facilitator superfamily domain, general substrate transporter; unintegrated
FGSG_13470	related to peptide transport protein	IPR000109; IPR016196; noIPR	IPR000109; IPR016196	Oligopeptide transporter; Major facilitator superfamily domain, general substrate transporter; unintegrated
FGSG_13493	conserved hypothetical protein	IPR002523; IPR007751; noIPR	IPR002523	Mg2+ transporter protein, CorA-like/Zinc transport protein ZntB; Domain of unknown function DUF676, lipase-like; unintegrated
FGSG_13562	probable carnitine transporter	IPR002293; IPR004841; noIPR	IPR002293; IPR004841	Amino acid/polyamine transporter I; Amino acid permease domain; unintegrated	C55
FGSG_13650	related to multidrug resistance protein fnx1	IPR005829; IPR011701; IPR016196; IPR020846; noIPR	IPR016196	Sugar transporter, conserved site; Major facilitator superfamily; Major facilitator superfamily domain, general substrate transporter; Major facilitator superfamily domain; unintegrated
FGSG_13715	related to 4-hydroxybenzoate transporter	IPR011701; IPR016196; IPR020846; noIPR	IPR016196	Major facilitator superfamily; Major facilitator superfamily domain, general substrate transporter; Major facilitator superfamily domain; unintegrated
FGSG_13866	related to quinate transport protein	IPR003663; IPR005828; IPR005829; IPR016196; IPR020846; noIPR	IPR003663; IPR005828; IPR016196	Sugar/inositol transporter; General substrate transporter; Sugar transporter, conserved site; Major facilitator superfamily domain, general substrate transporter; Major facilitator superfamily domain; unintegrated
FGSG_13971	related to aflatoxin efflux pump AFLT	IPR001958; IPR011701; IPR016196; IPR020846; noIPR	IPR016196	Tetracycline resistance protein, TetA/multidrug resistance protein MdtG; Major facilitator superfamily; Major facilitator superfamily domain, general substrate transporter; Major facilitator superfamily domain; unintegrated	C66
FGSG_13993	related to nicotinamide mononucleotide permease	IPR011701; IPR016196; noIPR	IPR016196	Major facilitator superfamily; Major facilitator superfamily domain, general substrate transporter; unintegrated
FGSG_15010	probable intracellular membrane protein involved in nucleoside transport	IPR002259; noIPR	IPR002259	Delayed-early response protein/equilibrative nucleoside transporter; unintegrated
FGSG_15686	related to multidrug resistance proteins	IPR001411; IPR011701; IPR016196; IPR020846; noIPR	IPR016196	Tetracycline resistance protein TetB/drug resistance transporter; Major facilitator superfamily; Major facilitator superfamily domain, general substrate transporter; Major facilitator superfamily domain; unintegrated
FGSG_15687	hypothetical protein	IPR002110; IPR002523; IPR020683; noIPR	IPR002523	Ankyrin repeat; Mg2+ transporter protein, CorA-like/Zinc transport protein ZntB; Ankyrin repeat-containing domain; unintegrated
FGSG_15694	hypothetical protein	IPR002110; IPR002523; IPR020683; noIPR	IPR002523	Ankyrin repeat; Mg2+ transporter protein, CorA-like/Zinc transport protein ZntB; Ankyrin repeat-containing domain; unintegrated
FGSG_15788	related to sorbitol transporter	IPR003663; IPR005828; IPR016196; IPR020846; noIPR	IPR003663; IPR005828; IPR016196	Sugar/inositol transporter; General substrate transporter; Major facilitator superfamily domain, general substrate transporter; Major facilitator superfamily domain; unintegrated
FGSG_15790	hypothetical protein	IPR011701; IPR016196; IPR020846; noIPR	IPR016196	Major facilitator superfamily; Major facilitator superfamily domain, general substrate transporter; Major facilitator superfamily domain; unintegrated
FGSG_15819	related to sucrose transporter SUT1D	IPR016196; noIPR	IPR016196	Major facilitator superfamily domain, general substrate transporter; unintegrated
FGSG_15821	hypothetical protein	IPR002523; noIPR	IPR002523	Mg2+ transporter protein, CorA-like/Zinc transport protein ZntB; unintegrated
FGSG_15855	related to P-type ATPase	IPR000150; IPR001757; IPR005834; IPR006121; IPR006122; IPR006403; IPR006416; IPR008250; IPR018303; IPR023214; IPR023299; IPR023300; noIPR	IPR001757	Cof protein; ATPase, P-type, K/Mg/Cd/Cu/Zn/Na/Ca/Na/H-transporter; Haloacid dehalogenase-like hydrolase; Heavy metal-associated domain, HMA; Heavy metal-associated domain, copper ion-binding; ATPase, P type, cation/copper-transporter; ATPase, P-type, heavy metal translocating; ATPase, P-type, ATPase-associated domain; ATPase, P-type phosphorylation site; HAD-like domain; ATPase, P-type, cytoplasm…
FGSG_15864	related to PHO-4 phosphate-repressible phosphate permease	IPR001204; noIPR	IPR001204	Phosphate transporter; unintegrated
FGSG_15865	related to nicotinamide mononucleotide permease	IPR011701; IPR016196; noIPR	IPR016196	Major facilitator superfamily; Major facilitator superfamily domain, general substrate transporter; unintegrated
FGSG_15893	related to HNM1 - Choline permease	IPR002293; IPR004841; noIPR	IPR002293; IPR004841	Amino acid/polyamine transporter I; Amino acid permease domain; unintegrated
FGSG_15899	probable Purine Transporter AzgA	IPR006043; noIPR	IPR006043	Xanthine/uracil/vitamin C permease; unintegrated
FGSG_15919	related to GABA permease	IPR002293; IPR004841; noIPR	IPR002293; IPR004841	Amino acid/polyamine transporter I; Amino acid permease domain; unintegrated
FGSG_15928	related to DHA14-like major facilitator efflux transporter (MFS transporter)	IPR001411; IPR011701; IPR016196; IPR020846; noIPR	IPR016196	Tetracycline resistance protein TetB/drug resistance transporter; Major facilitator superfamily; Major facilitator superfamily domain, general substrate transporter; Major facilitator superfamily domain; unintegrated
FGSG_15955	probable carnitine transport protein	IPR002293; IPR004841; noIPR	IPR002293; IPR004841	Amino acid/polyamine transporter I; Amino acid permease domain; unintegrated
FGSG_15965	probable maltose permease (MalP)	IPR003663; IPR005828; IPR005829; IPR016196; IPR020846; noIPR	IPR003663; IPR005828; IPR016196	Sugar/inositol transporter; General substrate transporter; Sugar transporter, conserved site; Major facilitator superfamily domain, general substrate transporter; Major facilitator superfamily domain; unintegrated	C12
FGSG_15973	probable neutral amino acid permease	IPR013057; noIPR	IPR013057	Amino acid transporter, transmembrane; unintegrated
FGSG_16016	probable Maltose permease	IPR003663; IPR005828; IPR005829; IPR016196; IPR020846; noIPR	IPR003663; IPR005828; IPR016196	Sugar/inositol transporter; General substrate transporter; Sugar transporter, conserved site; Major facilitator superfamily domain, general substrate transporter; Major facilitator superfamily domain; unintegrated
FGSG_16030	related to monocarboxylate transporter 4	IPR011701; IPR016196; IPR020846; noIPR	IPR016196	Major facilitator superfamily; Major facilitator superfamily domain, general substrate transporter; Major facilitator superfamily domain; unintegrated
FGSG_16061	hypothetical protein	IPR011701; IPR016196; noIPR	IPR016196	Major facilitator superfamily; Major facilitator superfamily domain, general substrate transporter; unintegrated
FGSG_16063	hypothetical protein	IPR011701; IPR016196; noIPR	IPR016196	Major facilitator superfamily; Major facilitator superfamily domain, general substrate transporter; unintegrated
FGSG_16064	related to PCA1 - P-type ATPase, controls intracellular cadmium level by enhancing cadmium efflux	IPR000150; IPR001757; IPR005834; IPR006121; IPR006403; IPR006416; IPR008250; IPR018303; IPR023214; IPR023300; noIPR	IPR001757	Cof protein; ATPase, P-type, K/Mg/Cd/Cu/Zn/Na/Ca/Na/H-transporter; Haloacid dehalogenase-like hydrolase; Heavy metal-associated domain, HMA; ATPase, P type, cation/copper-transporter; ATPase, P-type, heavy metal translocating; ATPase, P-type, ATPase-associated domain; ATPase, P-type phosphorylation site; HAD-like domain; ATPase, P-type, cytoplasmic transduction domain A; unintegrated
FGSG_16065	related to monocarboxylate transporter 2	IPR011701; IPR016196; noIPR	IPR016196	Major facilitator superfamily; Major facilitator superfamily domain, general substrate transporter; unintegrated
FGSG_16076	related to tartrate transporter	IPR011701; IPR016196; IPR020846; noIPR	IPR016196	Major facilitator superfamily; Major facilitator superfamily domain, general substrate transporter; Major facilitator superfamily domain; unintegrated
FGSG_16081	hypothetical protein	IPR011701; IPR016196; noIPR	IPR016196	Major facilitator superfamily; Major facilitator superfamily domain, general substrate transporter; unintegrated
FGSG_16115	related to multidrug transporter (yeast bile transporter)	IPR001140; IPR003439; IPR003593; IPR011527; IPR017871; IPR017940; noIPR	IPR001140; IPR003439; IPR011527; IPR017940	ABC transporter, transmembrane domain; ABC transporter-like; ATPase, AAA+ type, core; ABC transporter, transmembrane domain, type 1; ABC transporter, conserved site; ABC transporter, integral membrane type 1; unintegrated
FGSG_16125	related to multidrug resistance protein	IPR001140; IPR003439; IPR003593; IPR011527; IPR017871; IPR017940; noIPR	IPR001140; IPR003439; IPR011527; IPR017940	ABC transporter, transmembrane domain; ABC transporter-like; ATPase, AAA+ type, core; ABC transporter, transmembrane domain, type 1; ABC transporter, conserved site; ABC transporter, integral membrane type 1; unintegrated	C17
FGSG_16131	hypothetical protein	IPR001411; IPR011701; IPR016196; IPR020846; noIPR	IPR016196	Tetracycline resistance protein TetB/drug resistance transporter; Major facilitator superfamily; Major facilitator superfamily domain, general substrate transporter; Major facilitator superfamily domain; unintegrated
FGSG_16143	hypothetical protein	IPR002523; noIPR	IPR002523	Mg2+ transporter protein, CorA-like/Zinc transport protein ZntB; unintegrated
FGSG_16199	related to vacuolar membrane protein HMT1 (heavy metal tolerance protein)	IPR001140; IPR003439; IPR003593; IPR011527; IPR017871; IPR017940; noIPR	IPR001140; IPR003439; IPR011527; IPR017940	ABC transporter, transmembrane domain; ABC transporter-like; ATPase, AAA+ type, core; ABC transporter, transmembrane domain, type 1; ABC transporter, conserved site; ABC transporter, integral membrane type 1; unintegrated
FGSG_16200	probable amino acid transport protein GAP1	IPR002293; IPR004840; IPR004841; noIPR	IPR002293; IPR004841	Amino acid/polyamine transporter I; Amino acid permease, conserved site; Amino acid permease domain; unintegrated
FGSG_16215	related to DHA14-like major facilitator efflux transporter (MFS transporter)	IPR001411; IPR011701; IPR016196; IPR020846; noIPR	IPR016196	Tetracycline resistance protein TetB/drug resistance transporter; Major facilitator superfamily; Major facilitator superfamily domain, general substrate transporter; Major facilitator superfamily domain; unintegrated
FGSG_16219	hypothetical protein	IPR016196	IPR016196	Major facilitator superfamily domain, general substrate transporter
FGSG_16235	related to hexose transporter protein	IPR003663; IPR005828; IPR005829; IPR016196; IPR020846; noIPR	IPR003663; IPR005828; IPR016196	Sugar/inositol transporter; General substrate transporter; Sugar transporter, conserved site; Major facilitator superfamily domain, general substrate transporter; Major facilitator superfamily domain; unintegrated
FGSG_16244	probable DHA14-like major facilitator, ABC transporter	IPR001411; IPR011701; IPR016196; IPR020846; noIPR	IPR016196	Tetracycline resistance protein TetB/drug resistance transporter; Major facilitator superfamily; Major facilitator superfamily domain, general substrate transporter; Major facilitator superfamily domain; unintegrated
FGSG_16255	related to GABA permease	IPR002293; IPR004841; noIPR	IPR002293; IPR004841	Amino acid/polyamine transporter I; Amino acid permease domain; unintegrated
FGSG_16260	related to monocarboxylate transporter 2	IPR011701; IPR016196; noIPR	IPR016196	Major facilitator superfamily; Major facilitator superfamily domain, general substrate transporter; unintegrated
FGSG_16293	probable purine nucleoside permease	IPR009486	IPR009486	Purine nucleoside permease
FGSG_16317	related to allantoate permease	IPR011701; IPR016196; IPR020846; noIPR	IPR016196	Major facilitator superfamily; Major facilitator superfamily domain, general substrate transporter; Major facilitator superfamily domain; unintegrated
FGSG_16319	probable GAP1 - amino acid transport protein	IPR002293; IPR004841; noIPR	IPR002293; IPR004841	Amino acid/polyamine transporter I; Amino acid permease domain; unintegrated
FGSG_16327	probable mfs-multidrug-resistance transporter	IPR011701; IPR016196; IPR020846; noIPR	IPR016196	Major facilitator superfamily; Major facilitator superfamily domain, general substrate transporter; Major facilitator superfamily domain; unintegrated
FGSG_16331	hypothetical protein	IPR002293; IPR004841	IPR002293; IPR004841	Amino acid/polyamine transporter I; Amino acid permease domain
FGSG_16362	probable mfs-multidrug-resistance transporter	IPR011701; IPR016196; IPR020846; noIPR	IPR016196	Major facilitator superfamily; Major facilitator superfamily domain, general substrate transporter; Major facilitator superfamily domain; unintegrated
FGSG_16391	hypothetical protein	IPR011701; IPR016196; IPR020846; noIPR	IPR016196	Major facilitator superfamily; Major facilitator superfamily domain, general substrate transporter; Major facilitator superfamily domain; unintegrated	C30
FGSG_16401	probable ATP-binding cassette multidrug transport protein ATRC	IPR001140; IPR003439; IPR003593; IPR011527; IPR017871; IPR017940; noIPR	IPR001140; IPR003439; IPR011527; IPR017940	ABC transporter, transmembrane domain; ABC transporter-like; ATPase, AAA+ type, core; ABC transporter, transmembrane domain, type 1; ABC transporter, conserved site; ABC transporter, integral membrane type 1; unintegrated
FGSG_16436	hypothetical protein	IPR002523; noIPR	IPR002523	Mg2+ transporter protein, CorA-like/Zinc transport protein ZntB; unintegrated
FGSG_16461	related to C4-dicarboxylate transport protein mae1	IPR004695	IPR004695	C4-dicarboxylate transporter/malic acid transport protein
FGSG_16486	related to ATX2 - Putative Golgi transporter involved in homeostasis of manganese ions	IPR003689; noIPR	IPR003689	Zinc/iron permease; unintegrated
FGSG_16534	probable DHA14-like major facilitator, ABC transporter	IPR001411; IPR011701; IPR016196; IPR020846; noIPR	IPR016196	Tetracycline resistance protein TetB/drug resistance transporter; Major facilitator superfamily; Major facilitator superfamily domain, general substrate transporter; Major facilitator superfamily domain; unintegrated
FGSG_16634	related to zinc transporter	IPR003689; noIPR	IPR003689	Zinc/iron permease; unintegrated
FGSG_16640	related to strong similarity to aminotriazole resistance protein	IPR011701; IPR016196; IPR020846; noIPR	IPR016196	Major facilitator superfamily; Major facilitator superfamily domain, general substrate transporter; Major facilitator superfamily domain; unintegrated
FGSG_16661	related to TNA1 - High affinity nicotinic acid plasma membrane permease	IPR011701; IPR016196; noIPR	IPR016196	Major facilitator superfamily; Major facilitator superfamily domain, general substrate transporter; unintegrated	C37
FGSG_16662	related to transporter protein	IPR011701; IPR016196; IPR020846; noIPR	IPR016196	Major facilitator superfamily; Major facilitator superfamily domain, general substrate transporter; Major facilitator superfamily domain; unintegrated
FGSG_16681	related to bile acid transporter	IPR001140; IPR003439; IPR003593; IPR011527; IPR017871; IPR017940; noIPR	IPR001140; IPR003439; IPR011527; IPR017940	ABC transporter, transmembrane domain; ABC transporter-like; ATPase, AAA+ type, core; ABC transporter, transmembrane domain, type 1; ABC transporter, conserved site; ABC transporter, integral membrane type 1; unintegrated
FGSG_16688	related to HOL1 protein	IPR011701; IPR016196; noIPR	IPR016196	Major facilitator superfamily; Major facilitator superfamily domain, general substrate transporter; unintegrated
FGSG_16754	related to HUT1 - involved in UDP-galactose transport to the Golgi lumen	IPR013657; noIPR	IPR013657	UAA transporter; unintegrated
FGSG_16764	related to multidrug resistance proteins	IPR011701; IPR016196; IPR020846; noIPR	IPR016196	Major facilitator superfamily; Major facilitator superfamily domain, general substrate transporter; Major facilitator superfamily domain; unintegrated
FGSG_16803	related to TRK-1 potassium transporter TRK-1	IPR003445; IPR004773; IPR015958	IPR003445	Cation transporter; Potassium transport protein, high-affinity; Potassium transport protein, high-affinity, fungi
FGSG_16825	probable ATP-binding multidrug cassette transport protein	IPR003439; IPR003593; IPR010929; IPR013525; IPR017871; noIPR	IPR003439; IPR010929; IPR013525	ABC transporter-like; ATPase, AAA+ type, core; CDR ABC transporter; ABC-2 type transporter; ABC transporter, conserved site; unintegrated
FGSG_16846	related to large neutral amino acid transporter 1	IPR002293; IPR004841; noIPR	IPR002293; IPR004841	Amino acid/polyamine transporter I; Amino acid permease domain; unintegrated
FGSG_16856	related to hexose transporter protein	IPR003663; IPR005828; IPR005829; IPR016196; IPR020846; noIPR	IPR003663; IPR005828; IPR016196	Sugar/inositol transporter; General substrate transporter; Sugar transporter, conserved site; Major facilitator superfamily domain, general substrate transporter; Major facilitator superfamily domain; unintegrated
FGSG_16874	related to allantoate permease	IPR011701; IPR016196; IPR020846; noIPR	IPR016196	Major facilitator superfamily; Major facilitator superfamily domain, general substrate transporter; Major facilitator superfamily domain; unintegrated
FGSG_16876	related to hexose transporter protein	IPR003663; IPR005828; IPR016196; IPR020846; noIPR	IPR003663; IPR005828; IPR016196	Sugar/inositol transporter; General substrate transporter; Major facilitator superfamily domain, general substrate transporter; Major facilitator superfamily domain; unintegrated
FGSG_16903	hypothetical protein	IPR002293; IPR004841; noIPR	IPR002293; IPR004841	Amino acid/polyamine transporter I; Amino acid permease domain; unintegrated
FGSG_16911	probable sugar transporter	IPR003663; IPR005828; IPR005829; IPR016196; IPR020846; noIPR	IPR003663; IPR005828; IPR016196	Sugar/inositol transporter; General substrate transporter; Sugar transporter, conserved site; Major facilitator superfamily domain, general substrate transporter; Major facilitator superfamily domain; unintegrated
FGSG_16918	hypothetical protein	IPR005828; IPR016196; IPR020846; noIPR	IPR005828; IPR016196	General substrate transporter; Major facilitator superfamily domain, general substrate transporter; Major facilitator superfamily domain; unintegrated
FGSG_16924	hypothetical protein	IPR011701; IPR016196; noIPR	IPR016196	Major facilitator superfamily; Major facilitator superfamily domain, general substrate transporter; unintegrated
FGSG_16928	related to sorbitol transporter	IPR005828; IPR016196; noIPR	IPR005828; IPR016196	General substrate transporter; Major facilitator superfamily domain, general substrate transporter; unintegrated
FGSG_16995	related to mitochondrial RNA splicing protein MRS2	IPR002523; noIPR	IPR002523	Mg2+ transporter protein, CorA-like/Zinc transport protein ZntB; unintegrated
FGSG_17010	related to multidrug resistance protein fnx1	IPR011701; IPR016196; IPR020846; noIPR	IPR016196	Major facilitator superfamily; Major facilitator superfamily domain, general substrate transporter; Major facilitator superfamily domain; unintegrated
FGSG_17046	related to ABC transporter	IPR003439; IPR003593; IPR017871; noIPR	IPR003439	ABC transporter-like; ATPase, AAA+ type, core; ABC transporter, conserved site; unintegrated
FGSG_17058	related to multidrug resistance protein	IPR001140; IPR003439; IPR003593; IPR011527; IPR017871; IPR017940; noIPR	IPR001140; IPR003439; IPR011527; IPR017940	ABC transporter, transmembrane domain; ABC transporter-like; ATPase, AAA+ type, core; ABC transporter, transmembrane domain, type 1; ABC transporter, conserved site; ABC transporter, integral membrane type 1; unintegrated
FGSG_17072	related to transporter protein	IPR011701; IPR016196; IPR020846; noIPR	IPR016196	Major facilitator superfamily; Major facilitator superfamily domain, general substrate transporter; Major facilitator superfamily domain; unintegrated
FGSG_17093	related to BRE4 - protein involved in endocytosis	IPR020966	IPR020966	Malate transporter, aliminium toerance
FGSG_17102	probable HYP2 - translation initiation factor eIF5A.1	IPR001884; IPR002110; IPR002523; IPR008991; IPR012340; IPR014722; IPR016027; IPR020683; noIPR	IPR002523	Translation elongation factor IF5A; Ankyrin repeat; Mg2+ transporter protein, CorA-like/Zinc transport protein ZntB; Translation protein SH3-like; Nucleic acid-binding, OB-fold; Translation protein SH3-like, subgroup; Nucleic acid-binding, OB-fold-like; Ankyrin repeat-containing domain; unintegrated
FGSG_17110	hypothetical protein	IPR005828; IPR016196; IPR020846; noIPR	IPR005828; IPR016196	General substrate transporter; Major facilitator superfamily domain, general substrate transporter; Major facilitator superfamily domain; unintegrated
FGSG_17114	related to quinate transport protein	IPR003663; IPR005828; IPR005829; IPR016196; IPR020846; noIPR	IPR003663; IPR005828; IPR016196	Sugar/inositol transporter; General substrate transporter; Sugar transporter, conserved site; Major facilitator superfamily domain, general substrate transporter; Major facilitator superfamily domain; unintegrated	C51
FGSG_17127	related to HOL1 protein (member of major facilitator superfamily)	IPR011701; IPR016196; IPR020846; noIPR	IPR016196	Major facilitator superfamily; Major facilitator superfamily domain, general substrate transporter; Major facilitator superfamily domain; unintegrated
FGSG_17156	related to monocarboxylate transporter 2	IPR011701; IPR016196; IPR020846; noIPR	IPR016196	Major facilitator superfamily; Major facilitator superfamily domain, general substrate transporter; Major facilitator superfamily domain; unintegrated	C52
FGSG_17162	hypothetical protein	IPR002110; IPR002523; IPR020683; noIPR	IPR002523	Ankyrin repeat; Mg2+ transporter protein, CorA-like/Zinc transport protein ZntB; Ankyrin repeat-containing domain; unintegrated
FGSG_17165	probable general amino acid permease	IPR002293; IPR004840; IPR004841; IPR006419; noIPR	IPR002293; IPR004841; IPR006419	Amino acid/polyamine transporter I; Amino acid permease, conserved site; Amino acid permease domain; Nicotinamide mononucleotide transporter PnuC; unintegrated
FGSG_17177	related to monocarboxylate transporter 2	IPR011701; IPR016196; noIPR	IPR016196	Major facilitator superfamily; Major facilitator superfamily domain, general substrate transporter; unintegrated	C54
FGSG_17211	related to AVT6 - Protein involved in amino acid efflux from the vacuole	IPR013057; noIPR	IPR013057	Amino acid transporter, transmembrane; unintegrated
FGSG_17219	related to putative multidrug transporter	IPR011701; IPR016196; IPR020846; noIPR	IPR016196	Major facilitator superfamily; Major facilitator superfamily domain, general substrate transporter; Major facilitator superfamily domain; unintegrated
FGSG_17224	hypothetical protein	IPR011701; IPR016196; noIPR	IPR016196	Major facilitator superfamily; Major facilitator superfamily domain, general substrate transporter; unintegrated
FGSG_17244	related to ATP-binding cassette (ABC) transporter	IPR001140; IPR003439; IPR003593; IPR011527; IPR017871; IPR017940; noIPR	IPR001140; IPR003439; IPR011527; IPR017940	ABC transporter, transmembrane domain; ABC transporter-like; ATPase, AAA+ type, core; ABC transporter, transmembrane domain, type 1; ABC transporter, conserved site; ABC transporter, integral membrane type 1; unintegrated
FGSG_17251	hypothetical protein	IPR011701; IPR016196; IPR020846; noIPR	IPR016196	Major facilitator superfamily; Major facilitator superfamily domain, general substrate transporter; Major facilitator superfamily domain; unintegrated
FGSG_17257	probable multidrug resistance protein	IPR011701; IPR016196; IPR020846; noIPR	IPR016196	Major facilitator superfamily; Major facilitator superfamily domain, general substrate transporter; Major facilitator superfamily domain; unintegrated
FGSG_17260	hypothetical protein	IPR003439; IPR003593; noIPR	IPR003439	ABC transporter-like; ATPase, AAA+ type, core; unintegrated
FGSG_17261	related to dityrosine transporter	IPR001958; IPR011701; IPR016196; IPR020846; noIPR	IPR016196	Tetracycline resistance protein, TetA/multidrug resistance protein MdtG; Major facilitator superfamily; Major facilitator superfamily domain, general substrate transporter; Major facilitator superfamily domain; unintegrated
FGSG_17315	related to dityrosine transporter	IPR011701; IPR016196; IPR020846; noIPR	IPR016196	Major facilitator superfamily; Major facilitator superfamily domain, general substrate transporter; Major facilitator superfamily domain; unintegrated
FGSG_17338	related to transmembrane transporter Liz1p	IPR011701; IPR016196; IPR020846; noIPR	IPR016196	Major facilitator superfamily; Major facilitator superfamily domain, general substrate transporter; Major facilitator superfamily domain; unintegrated
FGSG_17347	probable sugar transporter	IPR003663; IPR005828; IPR005829; IPR016196; IPR020846; noIPR	IPR003663; IPR005828; IPR016196	Sugar/inositol transporter; General substrate transporter; Sugar transporter, conserved site; Major facilitator superfamily domain, general substrate transporter; Major facilitator superfamily domain; unintegrated
FGSG_17358	related to TPO4 - Proposed vacuolar polyamine transporter	IPR011701; IPR016196; IPR020846; noIPR	IPR016196	Major facilitator superfamily; Major facilitator superfamily domain, general substrate transporter; Major facilitator superfamily domain; unintegrated
FGSG_17361	hypothetical protein	IPR011701; IPR016196; IPR020846; noIPR	IPR016196	Major facilitator superfamily; Major facilitator superfamily domain, general substrate transporter; Major facilitator superfamily domain; unintegrated
FGSG_17395	probable ATP-binding cassette multidrug transport protein, ABC transporter	IPR003439; IPR003593; IPR010929; IPR013525; IPR017871; noIPR	IPR003439; IPR010929; IPR013525	ABC transporter-like; ATPase, AAA+ type, core; CDR ABC transporter; ABC-2 type transporter; ABC transporter, conserved site; unintegrated
FGSG_17421	related to monocarboxylate transporter 2	IPR011701; IPR016196; IPR020846; noIPR	IPR016196	Major facilitator superfamily; Major facilitator superfamily domain, general substrate transporter; Major facilitator superfamily domain; unintegrated
FGSG_17428	related to potential drug facilitator PEP5	IPR011701; IPR016196; noIPR	IPR016196	Major facilitator superfamily; Major facilitator superfamily domain, general substrate transporter; unintegrated
FGSG_17432	related to allantoate permease	IPR011701; IPR016196; IPR020846; noIPR	IPR016196	Major facilitator superfamily; Major facilitator superfamily domain, general substrate transporter; Major facilitator superfamily domain; unintegrated
FGSG_17452	hypothetical protein	IPR013769; noIPR	IPR013769	Bicarbonate transporter, cytoplasmic; unintegrated
FGSG_17473	probable sulfate permease SutB	IPR001902; IPR002645; IPR011547; noIPR	IPR001902; IPR002645; IPR011547	Sulphate anion transporter; Sulphate transporter/antisigma-factor antagonist STAS; Sulphate transporter; unintegrated
FGSG_17498	related to sorbitol transporter	IPR003663; IPR005828; IPR005829; IPR016196; IPR020846; noIPR	IPR003663; IPR005828; IPR016196	Sugar/inositol transporter; General substrate transporter; Sugar transporter, conserved site; Major facilitator superfamily domain, general substrate transporter; Major facilitator superfamily domain; unintegrated	C65
FGSG_17502	related to NAAP-1 amino acid permease NAAP1	IPR002293; IPR004840; IPR004841; noIPR	IPR002293; IPR004841	Amino acid/polyamine transporter I; Amino acid permease, conserved site; Amino acid permease domain; unintegrated
FGSG_17529	related to permeases - unknown function	IPR004813; noIPR	IPR004813	Oligopeptide transporter OPT superfamily; unintegrated
FGSG_17537	related to GAP1 - General amino acid permease	IPR002293; IPR004841; noIPR	IPR002293; IPR004841	Amino acid/polyamine transporter I; Amino acid permease domain; unintegrated
FGSG_17543	related to dicarboxylic amino acid permease	IPR002293; IPR004840; IPR004841; noIPR	IPR002293; IPR004841	Amino acid/polyamine transporter I; Amino acid permease, conserved site; Amino acid permease domain; unintegrated
FGSG_17556	related to monocarboxylate transporter 4	IPR011701; IPR016196; IPR020846; noIPR	IPR016196	Major facilitator superfamily; Major facilitator superfamily domain, general substrate transporter; Major facilitator superfamily domain; unintegrated
FGSG_17565	related to monocarboxylate transporter 4	IPR011701; IPR016196; IPR020846; noIPR	IPR016196	Major facilitator superfamily; Major facilitator superfamily domain, general substrate transporter; Major facilitator superfamily domain; unintegrated
FGSG_17610	probable ammonium transporter MEPa	IPR001905; IPR018047; IPR024041; noIPR	IPR001905	Ammonium transporter; Ammonium transporter, conserved site; Ammonium transporter AmtB-like; unintegrated
FGSG_17622	related to quinate transport protein	IPR003663; IPR005828; IPR005829; IPR016196; IPR020846; noIPR	IPR003663; IPR005828; IPR016196	Sugar/inositol transporter; General substrate transporter; Sugar transporter, conserved site; Major facilitator superfamily domain, general substrate transporter; Major facilitator superfamily domain; unintegrated
FGSG_17623	related to GIT1 - Glycerophosphoinositol transporter also able to mediate low-affinity phosphate	IPR005828; IPR016196; IPR020846; noIPR	IPR005828; IPR016196	General substrate transporter; Major facilitator superfamily domain, general substrate transporter; Major facilitator superfamily domain; unintegrated
FGSG_17637	probable Na+-transporting ATPase ENA-1	IPR000695; IPR001757; IPR004014; IPR005834; IPR006068; IPR006414; IPR008250; IPR018303; IPR023214; IPR023298; IPR023299; IPR023300; noIPR	IPR001757; IPR004014; IPR006068	ATPase, P-type, H+ transporting proton pump; ATPase, P-type, K/Mg/Cd/Cu/Zn/Na/Ca/Na/H-transporter; ATPase, P-type cation-transporter, N-terminal; Haloacid dehalogenase-like hydrolase; ATPase, P-type cation-transporter, C-terminal; ATPase, P-type, potassium/sodium efflux, fungal; ATPase, P-type, ATPase-associated domain; ATPase, P-type phosphorylation site; HAD-like domain; ATPase, P-type, transme…
FGSG_17648	related to ferroportin 1	IPR009716; IPR016196; noIPR	IPR016196	Ferroporti-1; Major facilitator superfamily domain, general substrate transporter; unintegrated
FGSG_17674	probable aflatoxin efflux pump AFLT	IPR011701; IPR016196; IPR020846; noIPR	IPR016196	Major facilitator superfamily; Major facilitator superfamily domain, general substrate transporter; Major facilitator superfamily domain; unintegrated
FGSG_17679	related to sugar transport protein STP1	IPR003663; IPR005828; IPR005829; IPR016196; IPR020846; noIPR	IPR003663; IPR005828; IPR016196	Sugar/inositol transporter; General substrate transporter; Sugar transporter, conserved site; Major facilitator superfamily domain, general substrate transporter; Major facilitator superfamily domain; unintegrated
FGSG_17730	conserved hypothetical protein	IPR011701; IPR016196; noIPR	IPR016196	Major facilitator superfamily; Major facilitator superfamily domain, general substrate transporter; unintegrated
