# Supplementary material for: The Fusarium graminearum Genome Reveals More Secondary Metabolite Gene Clusters and Hints of Horizontal Gene Transfer
Source: PLoS One. 2014 Oct 15;9(10):e110311. doi: 10.1371/journal.pone.0110311 (PMC4198257; doi:10.1371/journal.pone.0110311)
Supplement: Table S3 — List of genomes used for ortholog analysis. Extract of SIMAP protein similarity database used for the ortholog analysis of predicted gene clusters, listing species/strain data and corresponding Pedant database. Considered search space consists of 181 publicly available fungal genomes, 150 bacterial reference genomes and the proteins of Arabidopsis thaliana. (XLSX) [file pone.0110311.s003.xlsx]

## Sheet: ComparDBGenomes
Species	Pedant Database
Acidithiobacillus ferrooxidans ATCC 23270	p3_r57649_Aci_ferro
Acinetobacter baumannii ATCC 17978	p3_r58731_Aci_bauma
Actinobacillus pleuropneumoniae L20	p3_r58789_Act_pleur
Agaricus bisporus var. burnettii JB137-S8	p3_r61007_Aga_bispo
Aggregatibacter actinomycetemcomitans D11S-1	p3_r41333_Agg_actin
Agrobacterium radiobacter K84	p3_r58269_Agr_radio
Agrobacterium tumefaciens str. C58	p3_r57865_Agr_fabru
Ajellomyces capsulatus G186AR	p3_r12635_Aje_capsu
Ajellomyces capsulatus NAm1	p3_p12654_His_capsu
Ajellomyces dermatitidis SLH14081	p3_r41099_Aje_derma
Amycolatopsis mediterranei U32	p3_r50565_Amy_medit
Anaplasma marginale str. St. Maries	p3_r57629_Ana_margi
Arabidopsis thaliana	p3_p116_Ara_thali
Arcobacter butzleri RM4018	p3_r58557_Arc_butzl
Arthroderma benhamiae CBS 112371	p3_r51431_Art_benha
Arthroderma gypseum CBS 118893	p3_r61175_Art_gypse
Arthroderma otae CBS 113480	p3_r49289_Art_otae
Ashbya gossypii ATCC 10895	p3_r10623_Ash_gossy
Aspergillus clavatus NRRL 1	p3_r18467_Asp_clava
Aspergillus flavus NRRL3357	p3_r38227_Asp_flavu
Aspergillus fumigatus A1163	p3_r18733_Asp_fumig
Aspergillus fumigatus AF210	p3_r52783_Asp_fumig
Aspergillus fumigatus Af293	p3_r14003_Asp_fumig
Aspergillus nidulans FGSC A4	p3_r40559_Asp_nidul
Aspergillus niger ATCC 1015	p3_r15785_Asp_niger
Aspergillus niger CBS 513.88	p3_r19263_Asp_niger
Aspergillus oryzae	p3_t5062_Asp_oryza_RIB40_NITE
Aspergillus oryzae RIB40	p3_r28175_Asp_oryza
Aspergillus terreus NIH2624	p3_r17637_Asp_terre
Bacillus amyloliquefaciens DSM 7	p3_r53535_Bac_amylo
Bacillus anthracis str. Ames	p3_r57909_Bac_anthr
Bacillus cereus ATCC 14579	p3_r57975_Bac_cereu
Bacillus megaterium DSM319	p3_r48371_Bac_megat
Bacillus subtilis subsp. subtilis str. 168	p3_r57675_Bac_subti
Bacteroides fragilis YCH46	p3_r58195_Bac_fragi
Batrachochytrium dendrobatidis JAM81	p3_r41157_Bat_dendr
Batrachochytrium dendrobatidis JEL423	p3_p13653_Bat_dendr
Baudoinia compniacensis UAMH 10762	p3_r53579_Bau_compn
Beauveria bassiana ARSEF 2860	p3_r38719_Bea_bassi
Bifidobacterium longum NCC2705	p3_r57939_Bif_longu
Bipolaris maydis C5	p3_r42739_Bip_maydi
Bipolaris sorokiniana ND90Pr	p3_r53923_Bip_sorok
Bordetella pertussis Tohama I	p3_r57617_Bor_pertu
Botryotinia fuckeliana B05.10	p3_r20061_Bot_fucke
Botryotinia fuckeliana BcDW1	p3_r188482_Bot_fucke
Botryotinia fuckeliana T4	p3_r64593_Bot_fucke
Brachybacterium faecium DSM 4810	p3_r58649_Bra_faeci
Bradyrhizobium japonicum USDA 110	p3_r57599_Bra_diazo
Brucella abortus biovar 1 str. 9-941	p3_r58019_Bru_abort
Brucella abortus S19	p3_r58873_Bru_abort
Brucella melitensis 16M	p3_r57735_Bru_melit
Brucella suis 1330	p3_r57927_Bru_suis
Buchnera aphidicola str. APS (Acyrthosiphon pisum)	p3_r57805_Buc_aphid
Burkholderia ambifaria AMMD	p3_r58303_Bur_ambif
Burkholderia mallei ATCC 23344	p3_r57725_Bur_malle
Burkholderia multivorans ATCC 17616	p3_r58697_Bur_multi
Burkholderia pseudomallei K96243	p3_r57733_Bur_pseud
Campylobacter jejuni subsp. jejuni NCTC 11168	p3_r57587_Cam_jejun
Candida albicans SC5314	p3_r14005_Can_albic
Candida albicans WO-1	p3_r16373_Can_albic
Candida dubliniensis CD36	p3_r38659_Can_dubli
Candida glabrata CBS 138	p3_r12376_Can_glabr
Candida tenuis ATCC 10573	p3_r33673_Can_tenui
Candida tropicalis MYA-3404	p3_r39569_Can_tropi
Caulobacter crescentus CB15	p3_r57891_Cau_cresc
Ceriporiopsis subvermispora B	p3_r60419_Cer_subve
Chaetomium globosum CBS 148.51	p3_r16821_Cha_globo
Chaetomium thermophilum var. thermophilum DSM 1495	p3_r47065_Cha_therm
Chlamydophila pneumoniae CWL029	p3_r57811_Chl_pneum
Chlorobium phaeobacteroides DSM 266	p3_r58133_Chl_phaeo
Claviceps purpurea 20.1	p3_p76493_Cla_purpu
Clavispora lusitaniae ATCC 42720	p3_r41079_Cla_lusit
Clostridium acetobutylicum ATCC 824	p3_r57677_Clo_aceto
Clostridium difficile 630	p3_r57679_Clo_diffi
Clostridium kluyveri DSM 555	p3_r58885_Clo_kluyv
Clostridium perfringens str. 13	p3_r57681_Clo_perfr
Clostridium saccharolyticum WM1	p3_r51419_Clo_sacch
Clostridium thermocellum ATCC 27405	p3_r57917_Clo_therm
Coccidioides immitis RS	p3_r16822_Coc_immit
Coccidioides posadasii str. Silveira	p3_r17787_Coc_posad
Cochliobolus heterostrophus	p3_t5016_Coc_heter
Colletotrichum graminicola M1.001	p3_r37879_Glo_grami
Colletotrichum higginsianum IMI 349063	p3_r47061_Col_higgi
Colletotrichum orbiculare MAFF 240422	p3_r171217_Col_orbic
Coniophora puteana RWD-64-598 SS2	p3_r53977_Con_putea
Coniosporium apollinis CBS 100218	p3_r157061_Con_apoll
Coprinopsis cinerea okayama7#130	p3_r29797_Cop_ciner
Cordyceps militaris CM01	p3_r41129_Cor_milit
Corynebacterium diphtheriae NCTC 13129	p3_r57691_Cor_dipht
Corynebacterium glutamicum ATCC 13032	p3_r57905_Cor_gluta
Corynebacterium jeikeium K411	p3_r58399_Cor_jeike
Corynebacterium pseudotuberculosis FRC41	p3_r50585_Cor_pseud
Cryptococcus bacillisporus WM276	p3_r62089_Cry_gatti
Cryptococcus neoformans var. neoformans B-3501A	p3_r19119_Cry_neofo
Cryptococcus neoformans var. neoformans JEC21	p3_r10698_Cry_neofo
Dacryopinax sp. DJM-731 SS1	p3_r62091_Dac_DJM731
Debaryomyces hansenii CBS767	p3_r12410_Deb_hanse
Desulfitobacterium hafniense Y51	p3_r58605_Des_hafni
Desulfovibrio vulgaris subsp. vulgaris str. Hildenborough	p3_r57645_Des_vulga
Dichomitus squalens LYAD-421 SS1	p3_r53511_Dic_squal
Dothistroma septosporum NZE10	p3_r74753_Dot_septo
Edhazardia aedis USNM 41457	p3_r65125_Edh_aedis
Edwardsiella tarda EIB202	p3_r41819_Edw_tarda
Ehrlichia ruminantium str. Welgevonden	p3_r58013_Ehr_rumin
Encephalitozoon cuniculi GB-M1	p3_r155_Enc_cunic
Enterobacter cloacae subsp. cloacae ATCC 13047	p3_r48363_Ent_cloac
Enterobacter sakazakii ATCC BAA-894	p3_r58145_Cro_sakaz
Enterococcus faecalis V583	p3_r57669_Ent_faeca
Enterocytozoon bieneusi H348	p3_r28163_Ent_biene
Eremothecium cymbalariae DBVPG#7215	p3_r78153_Ere_cymba
Erwinia amylovora ATCC 49946	p3_r46943_Erw_amylo
Erwinia chrysanthemi str. 3937	p3_r52537_Dic_dadan
Escherichia coli O157:H7 str. Sakai	p3_r57781_Esc_coli
Escherichia coli str. K12 substr. MG1655	p3_r57779_Esc_coli
Eutypa lata UCREL1	p3_r187490_Eut_lata
Exophiala dermatitidis NIH/UT8656	p3_r64935_Exo_derma
Fibroporia radiculosa TFFH 294	p3_r72357_Fib_radic
Fomitiporia mediterranea MF3/22	p3_r56107_Fom_medit
Francisella novicida U112	p3_r58499_Fra_novic
Francisella tularensis subsp. holarctica LVS	p3_r58595_Fra_tular
Francisella tularensis subsp. tularensis SCHU S4	p3_r57589_Fra_tular
Fusarium fujikuroi IMI 58289	p3_p185772_Fus_fujik_v21
Fusarium graminearum PH-1	p3_p13839_Fus_grami_v32
Fusarium oxysporum f. sp. cubense race 1	p3_r174274_Fus_oxysp
Fusarium oxysporum f. sp. cubense race 4	p3_r174275_Fus_oxysp
Fusarium oxysporum f. sp. lycopersici 4286	p3_p18813_Fus_oxysp_FO2
Fusarium pseudograminearum CS3096	p3_r66583_Fus_pseud
Fusarium solani f. pisi 77-13-4	p3_r51499_Nec_haema
Fusarium verticillioides 7600	p3_p15553_Fus_verti_v31
Fusobacterium nucleatum subsp. nucleatum ATCC 25586	p3_r57885_Fus_nucle
Gaeumannomyces graminis var. tritici R3-111a-1	p3_r37931_Gae_grami
Gardnerella vaginalis 409-05	p3_r43211_Gar_vagin
Gardnerella vaginalis ATCC 14019	p3_r55487_Gar_vagin
Geobacillus thermoglucosidasius C56-YS93	p3_r48129_Geo_therm
Geobacter sulfurreducens PCA	p3_r57743_Geo_sulfu
Geomyces destructans 20631-21	p3_r39257_Geo_destr
Glarea lozoyensis 74030	p3_r74639_Gla_lozoy
Gordonia bronchialis DSM 43247	p3_r41403_Gor_bronc
Grosmannia clavigera kw1407	p3_r39837_Gro_clavi
Haemophilus influenzae Rd KW20	p3_r57771_Hae_influ
Haemophilus somnus 2336	p3_r57979_Hae_somnu
Halobacterium sp. NRC-1	p3_r57769_Hal_NRC1
Helicobacter pylori 26695	p3_r57787_Hel_pylor
Kazachstania africana CBS 2517	p3_r178246_Kaz_afric
Kazachstania naganishii CBS 8797	p3_r70969_Kaz_nagan
Kluyveromyces lactis NRRL Y-1140	p3_r12377_Klu_lacti
Kluyveromyces waltii NCYC 2644	p3_p10734_Klu_walti
Komagataella pastoris CBS 7435	p3_r62483_Kom_pasto
Laccaria bicolor	p3_t29883_Lac_bico
Laccaria bicolor	p3_t29883_Lac_bicol_v2
Laccaria bicolor S238N-H82	p3_r29019_Lac_bicol
Lachancea thermotolerans CBS 6340	p3_r39575_Lac_therm
Lactobacillus acidophilus NCFM	p3_r57685_Lac_acido
Lactobacillus casei ATCC 334	p3_r57985_Lac_casei
Lactobacillus delbrueckii subsp. bulgaricus ATCC 11842	p3_r58647_Lac_delbr
Lactobacillus fermentum IFO 3956	p3_r58865_Lac_ferme
Lactobacillus helveticus DPC 4571	p3_r58761_Lac_helve
Lactobacillus johnsonii NCC 533	p3_r58029_Lac_johns
Lactobacillus reuteri DSM 20016	p3_r58471_Lac_reute
Lactobacillus salivarius subsp. salivarius UCC118	p3_r58233_Lac_saliv
Lactococcus lactis subsp. lactis Il1403	p3_r57671_Lac_lacti
Legionella pneumophila subsp. pneumophila str. Philadelphia 1	p3_r57609_Leg_pneum
Leptosphaeria maculans JN3	p3_r171003_Lep_macul
Leptospira biflexa serovar Patoc strain Patoc 1 (Ames)	p3_r58511_Lep_bifle
Leptospira borgpetersenii serovar Hardjo-bovis L550	p3_r58507_Lep_borgp
Leptospira interrogans serovar Lai str. 56601	p3_r57881_Lep_inter
Leuconostoc mesenteroides subsp. mesenteroides ATCC 8293	p3_r57919_Leu_mesen
Listeria seeligeri serovar 1/2b str. SLCC3954	p3_r46215_Lis_seeli
Lodderomyces elongisporus NRRL YB-4239	p3_r19611_Lod_elong
Magnaporthe grisea 70-15	p3_r1433_Mag_oryza
Malassezia globosa CBS 7966	p3_r27973_Mal_globo
Marssonina brunnea f. sp. multigermtubi MB_m1	p3_r66127_Mar_brunn
Melampsora larici-populina 98AG31	p3_r46711_Mel_laric
Metarhizium acridum CQMa 102	p3_r38715_Met_acrid
Metarhizium anisopliae ARSEF 23	p3_r38717_Met_aniso
Methanococcus maripaludis S2	p3_r58035_Met_marip
Methylobacterium extorquens PA1	p3_r58821_Met_extor
Mixia osmundae IAM 14324	p3_r48573_Mix_osmun
Mucor circinelloides f. circinelloides 1006PhL	p3_r172437_Muc_circi
Myceliophthora thermophila ATCC 42464	p3_r79339_Myc_therm
Mycobacterium bovis AF2122/97	p3_r57695_Myc_bovis
Mycobacterium leprae TN	p3_r57697_Myc_lepra
Mycobacterium tuberculosis H37Rv	p3_r57777_Myc_tuber
Mycoplasma capricolum subsp. capricolum ATCC 27343	p3_r58525_Myc_capri
Mycoplasma gallisepticum str. R(low)	p3_r57993_Myc_galli
Mycoplasma hyopneumoniae 232	p3_r58205_Myc_hyopn
Mycoplasma mycoides subsp. mycoides SC str. PG1	p3_r58031_Myc_mycoi
Mycoplasma pneumoniae M129	p3_r57709_Myc_pneum
Mycosphaerella fijiensis CIRAD86	p3_r19049_Pse_fijie
Mycosphaerella graminicola IPO323	p3_r170847_Zym_triti
Naumovozyma castellii CBS 4309	p3_r79343_Nau_caste
Naumovozyma dairenensis CBS 421	p3_r79341_Nau_daire
Neisseria gonorrhoeae FA 1090	p3_r57611_Nei_gonor
Neisseria meningitidis MC58	p3_r57817_Nei_menin
Nematocida parisii ERTm1	p3_r51843_Nem_paris
Neofusicoccum parvum UCRNP2	p3_r187491_Neo_parvu
Neosartorya fischeri NRRL 181	p3_r18475_Neo_fisch
Neurospora crassa OR74A	p3_p13841_Neu_crass_MIPS
Neurospora crassa OR74A	p3_t367110_Neu_crass_v12
Neurospora crassa OR74A	p3_r132_Neu_crass
Neurospora tetrasperma FGSC 2508	p3_r65273_Neu_tetra
Nosema bombycis CQ1	p3_r30919_Nos_bomby
Paenibacillus polymyxa E681	p3_r53477_Pae_polym
Pantoea ananatis LMG 20103	p3_r46807_Pan_anana
Paracoccidioides brasiliensis Pb01	p3_r48325_Par_lutzi
Paracoccidioides brasiliensis Pb03	p3_p27779_Par_brasi_Pb03
Paracoccidioides brasiliensis Pb18	p3_p28733_Par_brasi_Pb18
Pasteurella multocida subsp. multocida str. Pm70	p3_r57627_Pas_multo
Penicillium chrysogenum Wisconsin 54-1255	p3_r39879_Pen_chrys
Phaeosphaeria nodorum SN15	p3_r21049_Pha_nodor
Phanerochaete carnosa HHB-10118-sp	p3_r38425_Pha_carno
Phanerochaete chrysosporium RP-78	p3_p135_Pha_chrys
Phycomyces blakesleeanus	p3_t4837_Phy_blake
Pichia guilliermondii ATCC 6260	p3_r19593_Mey_guill
Pichia pastoris GS115	p3_r39439_Pic_pasto
Pichia stipitis CBS 6054	p3_r18881_Sch_stipi
Piriformospora indica	p3_t65672_Pir_indic
Podospora anserina DSM 980	p3_t5145_Pod_anser
Podospora anserina DSM 980	p3_r29799_Pod_anser
Porphyromonas gingivalis W83	p3_r57641_Por_gingi
Postia placenta	p3_p19789_Pos_place
Postia placenta Mad-698-R	p3_r38699_Pos_place
Prochlorococcus marinus subsp. marinus str. CCMP1375	p3_r57995_Pro_marin
Propionibacterium acnes KPA171202	p3_r58101_Pro_acnes
Pseudomonas aeruginosa PAO1	p3_r57945_Pse_aerug
Pseudomonas fluorescens Pf-5	p3_r57937_Pse_prote
Pseudomonas mendocina ymp	p3_r58723_Pse_mendo
Pseudomonas putida KT2440	p3_r57843_Pse_putid
Pseudozyma antarctica T-34	p3_r186736_Pse_antar
Pseudozyma hubeiensis SY62	p3_r203274_Pse_hubei
Puccinia graminis f. sp. tritici CRL 75-36-700-3	p3_r66375_Puc_grami
Punctularia strigosozonata HHB-11173 SS5	p3_r52407_Pun_strig
Pyrenophora teres f. teres 0-1	p3_r66337_Pyr_teres
Pyrenophora tritici-repentis Pt-1C-BFP	p3_r29813_Pyr_triti
Pyrococcus furiosus DSM 3638	p3_r57873_Pyr_furio
Ralstonia pickettii 12J	p3_r58737_Ral_picke
Ralstonia solanacearum GMI1000	p3_r57593_Ral_solan
Rhizobium etli CFN 42	p3_r58377_Rhi_etli
Rhizobium leguminosarum bv. viciae 3841	p3_r57955_Rhi_legum
Rhizopus oryzae RA 99-880	p3_r13066_Rhi_delem
Rhodobacter sphaeroides 2.4.1	p3_r57653_Rho_sphae
Rhodospirillum rubrum ATCC 11170	p3_r57655_Rho_rubru
Rhodothermus marinus DSM 4252	p3_r41729_Rho_marin
Rickettsia bellii RML369-C	p3_r58405_Ric_belli
Rickettsia canadensis str. McKiel	p3_r58159_Ric_canad
Rickettsia massiliae MTU5	p3_r58801_Ric_massi
Rickettsia typhi str. Wilmington	p3_r58063_Ric_typhi
Saccharomyces arboricola H-6	p3_r88533_Sac_arbor
Saccharomyces bayanus	p3_t4931_Sac_bayan
Saccharomyces castellii NRRL Y-12630	p3_t226301_Sac_caste_NRRL_Y12630
Saccharomyces cerevisiae CEN.PK113-7D	p3_r52955_Sac_cerev
Saccharomyces kluyveri NRRL Y-12651	p3_t226302_Sac_kluyv_NRRL_Y12651
Saccharomyces kudriavzevii IFO 1802	p3_t226230_Sac_kudri_IFO_1802
Saccharomyces mikatae IFO 1815	p3_t226126_Sac_mikat_IFO_1815
Saccharomyces paradoxus NRRL Y-17217	p3_t226125_Sac_parad_NRRL_Y17217
Salinibacter ruber DSM 13855	p3_r58513_Sal_ruber
Salmonella typhimurium LT2	p3_r57799_Sal_enter
Schizophyllum commune H4-8	p3_r51487_Sch_commu
Schizosaccharomyces japonicus	p3_p13640_Sch_japon
Schizosaccharomyces japonicus yFS275	p3_r32667_Sch_japon
Schizosaccharomyces pombe	p3_r127_Sch_pombe
Schizosaccharomyces pombe 972h-	p3_p13836_Sch_pombe
Sclerotinia sclerotiorum 1980 UF-70	p3_r20263_Scl_scler
Serpula lacrymans var. lacrymans S7.9	p3_r32885_Ser_lacry
Setosphaeria turcica Et28A	p3_r82947_Set_turci
Shewanella baltica OS155	p3_r58259_She_balti
Shewanella putrefaciens CN-32	p3_r58267_She_putre
Shigella boydii Sb227	p3_r58215_Shi_boydi
Shigella sonnei Ss046	p3_r58217_Shi_sonne
Sinorhizobium meliloti 1021	p3_r57603_Sin_melil
Sordaria macrospora k-hell	p3_r51569_Sor_macro
Spathaspora passalidarum NRRL Y-27907	p3_r53891_Spa_passa
Sporisorium reilianum f. sp. reilianum	p3_t72559_Spo_reili_v2
Sporobolomyces roseus IAM 13481	p3_t365493_Spo_roseu
Staphylococcus aureus subsp. aureus N315	p3_r57837_Sta_aureu
Staphylococcus epidermidis RP62A	p3_r57663_Sta_epide
Staphylococcus lugdunensis HKU09-01	p3_r46233_Sta_lugdu
Stereum hirsutum FP-91666 SS1	p3_r52843_Ste_hirsu
Streptococcus gallolyticus UCN34	p3_r46061_Str_gallo
Streptococcus mutans UA159	p3_r57947_Str_mutan
Streptococcus parasanguinis ATCC 15912	p3_r49313_Str_paras
Streptococcus pneumoniae TIGR4	p3_r57857_Str_pneum
Streptococcus pyogenes M1 GAS	p3_r57845_Str_pyoge
Streptococcus thermophilus CNRZ1066	p3_r58221_Str_therm
Sulfolobus islandicus M.14.25	p3_r58849_Sul_islan
Sulfolobus solfataricus P2	p3_r57721_Sul_solfa
Synechococcus elongatus PCC 6301	p3_r58235_Syn_elong
Synechocystis sp. PCC 6803	p3_r57659_Syn_PCC6803
Talaromyces marneffei ATCC 18224	p3_r32665_Tal_marne
Talaromyces stipitatus ATCC 10500	p3_r38857_Tal_stipi
Tetrapisispora blattae CBS 6284	p3_r188088_Tet_blatt
Tetrapisispora phaffii CBS 4417	p3_r79335_Tet_phaff
Thermus thermophilus HB27	p3_r58033_The_therm
Thielavia terrestris NRRL 8126	p3_r79337_Thi_terre
Togninia minima UCRPA7	p3_r188116_Tog_minim
Torulaspora delbrueckii CBS 1146	p3_r79345_Tor_delbr
Trachipleistophora hominis	p3_r84343_Tra_homin
Trametes versicolor FP-101664 SS1	p3_r56097_Tra_versi
Tremella mesenterica DSM 1558	p3_r32829_Tre_mesen
Treponema pallidum subsp. pallidum str. Nichols	p3_r57585_Tre_palli
Trichoderma atroviride IMI 206040	p3_r19867_Tri_atrov
Trichoderma reesei QM6a	p3_r15571_Tri_reese
Trichoderma virens Gv29-8	p3_r19983_Tri_viren
Trichophyton equinum CBS 127.97	p3_r20577_Tri_equin
Trichophyton rubrum CBS 118892	p3_r65025_Tri_rubru
Trichophyton tonsurans CBS 112818	p3_r38223_Tri_tonsu
Trichophyton verrucosum HKI 0517	p3_r51485_Tri_verru
Tropheryma whipplei str. Twist	p3_r57705_Tro_whipp
Tuber melanosporum Mel28	p3_r49017_Tub_melan
Uncinocarpus reesii 1704	p3_r39807_Unc_reesi
Ureaplasma parvum serovar 3 str. ATCC 700970	p3_r57711_Ure_parvu
Ustilago hordei	p3_t120017_Ust_horde_v2
Ustilago maydis 521	p3_t237631_Ust_maydi_v2
Ustilago maydis 521	p3_t237631_Ust_maydi_SNP
Vanderwaltozyma polyspora DSM 70294	p3_r20539_Van_polys
Verticillium alfalfae VaMs.102	p3_r51263_Ver_albo
Verticillium dahliae VdLs.17	p3_r28529_Ver_dahli
Vibrio cholerae O1 biovar eltor str. N16961	p3_r57623_Vib_chole
Vibrio cholerae O395	p3_r58425_Vib_chole
Vibrio fischeri ES114	p3_r58163_Vib_fisch
Wallemia ichthyophaga EXF-994	p3_r193177_Wal_ichth
Wallemia sebi CBS 633.66	p3_r64975_Wal_sebi
Wigglesworthia glossinidia endosymbiont of Glossina brevipalpis	p3_r57853_Wig_gloss
Xanthomonas campestris pv. campestris str. ATCC 33913	p3_r57887_Xan_campe
Xanthomonas oryzae pv. oryzae KACC10331	p3_r58155_Xan_oryza
Xylella fastidiosa 9a5c	p3_r57849_Xyl_fasti
Yarrowia lipolytica CLIB122	p3_r12414_Yar_lipol
Yersinia enterocolitica subsp. enterocolitica 8081	p3_r57741_Yer_enter
Yersinia pestis CO92	p3_r57621_Yer_pesti
Yersinia pseudotuberculosis IP 32953	p3_r58157_Yer_pseud
Zygosaccharomyces rouxii CBS 732	p3_r39573_Zyg_rouxi
Zymomonas mobilis subsp. mobilis ATCC 10988	p3_r55403_Zym_mobil
